# Supplementary material for: Dimethyl 4-(4-hy­droxy­phen­yl)-2,6-dimethyl-1,4-dihydro­pyridine-3,5-dicarboxyl­ate
Source: Acta Crystallogr Sect E Struct Rep Online. 2011 Aug 17;67(Pt 9):o2362–3. doi: 10.1107/S1600536811032521 (PMC3200733; doi:10.1107/S1600536811032521)
Supplement: Supplementary file 1 [file e-67-o2362-sup1.cif]

##############################################################################
#                                                                            #
# This CIF contains the data in a paper accepted for publication in          #
# Acta Crystallographica Section E. It conforms to the requirements of       #
# Notes for Authors for Acta Crystallographica Section E, and has been       #
# peer reviewed under the auspices of the IUCr Commission on Journals.       #
#                                                                            #
# Full details of the Crystallographic Information File format               #
# are given in the paper "The Crystallographic Information File (CIF):       #
# a New Standard Archive File for Crystallography" by S. R. Hall, F. H.      #
# Allen and I. D. Brown [Acta Cryst. (1991), A47, 655-685].                  #
#                                                                            #
# The current version of the core CIF dictionary is obtainable from          #
# ftp://ftp.iucr.org/pub/cif_core.dic.                                       #
#                                                                            #
# Software is freely available for graphical display of the structure(s)     #
# in this CIF. For information consult the CIF software page                 #
# http://www.iucr.org/resources/cif/software.                                #
#                                                                            #
# This file may be used for bona fide research purposes within the           #
# scientific community so long as proper attribution is given to the journal # 
# article from which it was obtained.                                        #
#                                                                            #
##############################################################################
data_I
_audit_creation_method     SHELXL-97
_chemical_name_systematic
;
Dimethyl 4-(4-hydroxyphenyl)-2,6-dimethyl-1,4-dihydropyridine-
3,5-dicarboxylate
;
_chemical_name_common     ?
_chemical_formula_moiety     'C17 H19 N O5'
_chemical_formula_sum     'C17 H19 N O5'
_chemical_formula_iupac     'C17 H19 N O5'
_chemical_formula_weight     317.33
_chemical_melting_point     ?
_symmetry_cell_setting     monoclinic
_symmetry_space_group_name_H-M     P21/n
_symmetry_space_group_name_Hall     '-P 2yn'
loop_
    _symmetry_equiv_pos_as_xyz
    'x, y, z'
    '-x+1/2, y+1/2, -z+1/2'
    '-x, -y, -z'
    'x-1/2, -y-1/2, z-1/2'
_cell_length_a     13.245(3)
_cell_length_b     9.3480(19)
_cell_length_c     13.754(3)
_cell_angle_alpha     90.00
_cell_angle_beta     110.14(3)
_cell_angle_gamma     90.00
_cell_volume     1598.8(6)
_cell_formula_units_Z     4
_cell_measurement_reflns_used     25
_cell_measurement_theta_min     9
_cell_measurement_theta_max     12
_cell_measurement_temperature     293(2)
_exptl_crystal_description     block
_exptl_crystal_colour     yellow
_exptl_crystal_size_max     0.20
_exptl_crystal_size_mid     0.10
_exptl_crystal_size_min     0.10
_exptl_crystal_density_diffrn     1.318
_exptl_crystal_density_meas     ?
_exptl_crystal_density_method     'not measured'
_exptl_crystal_F_000     672
_exptl_absorpt_coefficient_mu     0.097
_exptl_absorpt_correction_type     psi-scan
_exptl_absorpt_process_details
;
For semi-empirical absorption, see: North <i>et al.</i> (1968)
;
_exptl_absorpt_correction_T_min     0.9808
_exptl_absorpt_correction_T_max     0.9903
_exptl_special_details     ?
_diffrn_ambient_temperature     293(2)
_diffrn_radiation_type     MoK\a
_diffrn_radiation_wavelength     0.71073
_diffrn_radiation_source     'fine-focus sealed tube'
_diffrn_radiation_monochromator     graphite
_diffrn_measurement_device_type     'Nonius CAD 4'
_diffrn_measurement_method     \w/2\q
_diffrn_detector_area_resol_mean     ?
_diffrn_reflns_number     4588
_diffrn_reflns_av_R_equivalents     0.1044
_diffrn_reflns_av_sigmaI/netI     0.2088
_diffrn_reflns_theta_min     1.84
_diffrn_reflns_theta_max     25.39
_diffrn_reflns_theta_full     25.39
_diffrn_measured_fraction_theta_max     0.998
_diffrn_measured_fraction_theta_full     0.998
_diffrn_reflns_limit_h_min     0
_diffrn_reflns_limit_h_max     15
_diffrn_reflns_limit_k_min     -4
_diffrn_reflns_limit_k_max     11
_diffrn_reflns_limit_l_min     -16
_diffrn_reflns_limit_l_max     15
_diffrn_standards_number     3
_diffrn_standards_interval_count     200
_diffrn_standards_interval_time     120
_diffrn_standards_decay_%     1
_refine_special_details
;
Refinement of <i>F</i>^2^ against ALL reflections. The weighted <i>R</i>-factor
<i>wR</i> and goodness of fit <i>S</i> are based on <i>F</i>^2^, conventional
<i>R</i>-factors <i>R</i> are based on <i>F</i>, with <i>F</i> set to zero for
negative <i>F</i>^2^. The threshold expression of <i>F</i>^2^ >
\s(<i>F</i>^2^) is used only for calculating <i>R</i>-factors(gt) <i>etc</i>.
and is not relevant to the choice of reflections for refinement.
<i>R</i>-factors based on <i>F</i>^2^ are statistically about twice as large
as those based on <i>F</i>, and <i>R</i>- factors based on ALL data will be
even larger.
;
_reflns_number_total     2931
_reflns_number_gt     1212
_reflns_threshold_expression     I>2\s(I)
_refine_ls_structure_factor_coef     Fsqd
_refine_ls_matrix_type     full
_refine_ls_R_factor_all     0.2507
_refine_ls_R_factor_gt     0.0735
_refine_ls_wR_factor_gt     0.0552
_refine_ls_wR_factor_ref     0.0805
_refine_ls_goodness_of_fit_ref     1.000
_refine_ls_restrained_S_all     1.001
_refine_ls_number_reflns     2931
_refine_ls_number_parameters     209
_refine_ls_number_restraints     1
_refine_ls_hydrogen_treatment     constr
_refine_ls_weighting_scheme     calc
_refine_ls_weighting_details
         'calc w=1/[\s^2^(Fo^2^)+(0.0050P)^2^+0.0000P] where P=(Fo^2^+2Fc^2^)/3'
_atom_sites_solution_hydrogens     geom
_atom_sites_solution_primary     direct
_atom_sites_solution_secondary     difmap
_refine_ls_shift/su_max     0.000
_refine_ls_shift/su_mean     0.000
_refine_diff_density_max     0.164
_refine_diff_density_min     -0.168
_refine_ls_extinction_method     none
_refine_ls_extinction_coef     ?
loop_
    _atom_type_symbol
    _atom_type_description
    _atom_type_scat_dispersion_real
    _atom_type_scat_dispersion_imag
    _atom_type_scat_source
    'C' 'C' 0.0033 0.0016
                         'International Tables Vol C Tables 4.2.6.8 and 6.1.1.4'
    'H' 'H' 0.0000 0.0000
                         'International Tables Vol C Tables 4.2.6.8 and 6.1.1.4'
    'N' 'N' 0.0061 0.0033
                         'International Tables Vol C Tables 4.2.6.8 and 6.1.1.4'
    'O' 'O' 0.0106 0.0060
                         'International Tables Vol C Tables 4.2.6.8 and 6.1.1.4'
_computing_data_collection     'CAD-4 EXPRESS (Enraf--Nonius, 1994)'
_computing_cell_refinement     'CAD-4 EXPRESS (Enraf--Nonius, 1994)'
_computing_data_reduction     'XCAD4 (Harms & Wocadlo, 1996)'
_computing_structure_solution     'SHELXS97 (Sheldrick, 2008)'
_computing_structure_refinement     'SHELXL97 (Sheldrick, 2008)'
_computing_molecular_graphics     'SHELXTL (Sheldrick, 2008)'
_computing_publication_material     'SHELXTL (Sheldrick, 2008)'
loop_
    _atom_site_type_symbol
    _atom_site_label
    _atom_site_fract_x
    _atom_site_fract_y
    _atom_site_fract_z
    _atom_site_U_iso_or_equiv
    _atom_site_adp_type
    _atom_site_calc_flag
    _atom_site_refinement_flags
    _atom_site_occupancy
    _atom_site_symmetry_multiplicity
    _atom_site_disorder_assembly
    _atom_site_disorder_group
    N N1 0.6521(3) 0.2025(3) 0.3016(2) 0.0547(9) Uani d . 1 1 . .
    H H1A 0.6515 0.1445 0.2529 0.066 Uiso calc R 1 1 . .
    O O1 1.0141(2) -0.0866(3) 0.7601(2) 0.0705(9) Uani d . 1 1 . .
    H H1B 0.9967 -0.1157 0.8083 0.106 Uiso calc R 1 1 . .
    C C1 0.8797(3) 0.1492(4) 0.5474(3) 0.0460(10) Uani d . 1 1 . .
    H H1C 0.8910 0.1793 0.4875 0.055 Uiso calc R 1 1 . .
    O O2 0.5444(2) 0.3203(4) 0.5778(2) 0.0866(11) Uani d . 1 1 . .
    C C2 0.9528(3) 0.0542(4) 0.6113(3) 0.0609(12) Uani d . 1 1 . .
    H H2A 1.0116 0.0232 0.5947 0.073 Uiso calc R 1 1 . .
    O O3 0.4353(2) 0.1763(3) 0.4605(2) 0.0698(9) Uani d U 1 1 . .
    C C3 0.9371(3) 0.0055(4) 0.7006(3) 0.0498(10) Uani d . 1 1 . .
    O O4 0.8684(2) 0.5538(3) 0.3923(2) 0.0706(9) Uani d . 1 1 . .
    C C4 0.8511(3) 0.0495(4) 0.7228(3) 0.0601(12) Uani d . 1 1 . .
    H H4A 0.8396 0.0157 0.7816 0.072 Uiso calc R 1 1 . .
    O O5 0.8363(2) 0.5462(3) 0.5423(2) 0.0600(8) Uani d . 1 1 . .
    C C5 0.7786(3) 0.1468(4) 0.6570(3) 0.0578(12) Uani d . 1 1 . .
    H H5A 0.7195 0.1763 0.6735 0.069 Uiso calc R 1 1 . .
    C C6 0.7922(3) 0.2018(4) 0.5662(3) 0.0422(9) Uani d . 1 1 . .
    C C7 0.7113(3) 0.3079(4) 0.4988(3) 0.0466(9) Uani d . 1 1 . .
    H H7A 0.7036 0.3853 0.5438 0.056 Uiso calc R 1 1 . .
    C C8 0.5986(3) 0.2431(4) 0.4446(3) 0.0480(10) Uani d . 1 1 . .
    C C9 0.5808(3) 0.1810(4) 0.3502(3) 0.0442(9) Uani d . 1 1 . .
    C C10 0.7253(3) 0.3108(4) 0.3254(3) 0.0461(10) Uani d . 1 1 . .
    C C11 0.7525(3) 0.3737(4) 0.4184(3) 0.0530(11) Uani d . 1 1 . .
    C C12 0.4874(3) 0.0857(4) 0.2903(3) 0.0674(14) Uani d . 1 1 . .
    H H12A 0.4384 0.0774 0.3276 0.101 Uiso calc R 1 1 . .
    H H12B 0.5139 -0.0073 0.2819 0.101 Uiso calc R 1 1 . .
    H H12C 0.4508 0.1269 0.2234 0.101 Uiso calc R 1 1 . .
    C C13 0.7703(3) 0.3459(5) 0.2409(3) 0.0789(16) Uani d . 1 1 . .
    H H13A 0.8426 0.3807 0.2715 0.118 Uiso calc R 1 1 . .
    H H13B 0.7266 0.4180 0.1962 0.118 Uiso calc R 1 1 . .
    H H13C 0.7703 0.2613 0.2013 0.118 Uiso calc R 1 1 . .
    C C14 0.5229(3) 0.2511(4) 0.4999(3) 0.0518(11) Uani d . 1 1 . .
    C C15 0.3573(3) 0.1894(5) 0.5099(3) 0.1006(19) Uani d U 1 1 . .
    H H15A 0.2957 0.1319 0.4740 0.151 Uiso calc R 1 1 . .
    H H15B 0.3359 0.2877 0.5088 0.151 Uiso calc R 1 1 . .
    H H15C 0.3878 0.1575 0.5804 0.151 Uiso calc R 1 1 . .
    C C16 0.8259(3) 0.4957(4) 0.4461(3) 0.0506(10) Uani d . 1 1 . .
    C C17 0.9061(3) 0.6675(4) 0.5735(3) 0.0797(15) Uani d . 1 1 . .
    H H17A 0.9123 0.6948 0.6426 0.120 Uiso calc R 1 1 . .
    H H17B 0.8770 0.7457 0.5271 0.120 Uiso calc R 1 1 . .
    H H17C 0.9759 0.6433 0.5717 0.120 Uiso calc R 1 1 . .
loop_
    _atom_site_aniso_label
    _atom_site_aniso_U_11
    _atom_site_aniso_U_22
    _atom_site_aniso_U_33
    _atom_site_aniso_U_12
    _atom_site_aniso_U_13
    _atom_site_aniso_U_23
    N1 0.077(3) 0.042(2) 0.048(2) 0.0006(19) 0.0258(18) 0.0007(17)
    O1 0.074(2) 0.085(2) 0.0554(19) 0.0210(18) 0.0265(16) 0.0311(17)
    C1 0.060(3) 0.049(3) 0.036(2) 0.010(2) 0.0251(19) -0.0016(17)
    O2 0.075(2) 0.127(3) 0.059(2) -0.018(2) 0.0253(17) -0.038(2)
    C2 0.058(3) 0.073(3) 0.057(3) 0.004(2) 0.027(2) 0.024(2)
    O3 0.0503(18) 0.104(3) 0.063(2) -0.0190(18) 0.0301(16) -0.0103(19)
    C3 0.056(3) 0.053(2) 0.045(2) -0.006(2) 0.024(2) 0.001(2)
    O4 0.085(2) 0.075(2) 0.0512(19) -0.0162(18) 0.0227(16) 0.0111(16)
    C4 0.066(3) 0.075(3) 0.045(3) 0.003(3) 0.026(2) 0.014(2)
    O5 0.087(2) 0.0338(16) 0.071(2) -0.0074(15) 0.0426(18) -0.0083(15)
    C5 0.052(3) 0.075(3) 0.054(3) 0.011(2) 0.029(2) 0.007(2)
    C6 0.048(2) 0.042(2) 0.041(2) -0.0051(18) 0.0206(19) 0.0032(17)
    C7 0.054(3) 0.049(2) 0.039(2) 0.012(2) 0.0183(19) -0.0042(19)
    C8 0.065(3) 0.042(2) 0.036(2) 0.0020(19) 0.015(2) -0.0039(17)
    C9 0.042(2) 0.045(2) 0.047(2) 0.0111(19) 0.0175(18) 0.007(2)
    C10 0.058(3) 0.046(2) 0.046(2) 0.000(2) 0.032(2) 0.0108(19)
    C11 0.077(3) 0.043(2) 0.037(2) 0.014(2) 0.019(2) -0.0060(19)
    C12 0.064(3) 0.097(4) 0.040(2) -0.004(3) 0.016(2) -0.021(3)
    C13 0.086(4) 0.103(4) 0.054(3) -0.005(3) 0.032(3) -0.003(3)
    C14 0.051(3) 0.059(3) 0.040(2) 0.002(2) 0.009(2) -0.002(2)
    C15 0.055(3) 0.136(5) 0.112(4) 0.008(4) 0.031(3) -0.018(4)
    C16 0.059(3) 0.049(3) 0.053(3) 0.002(2) 0.031(2) 0.016(2)
    C17 0.096(4) 0.052(3) 0.075(3) -0.008(3) 0.009(3) 0.000(3)
_geom_special_details
;
 All esds (except the esd in the dihedral angle between two l.s. planes)
 are estimated using the full covariance matrix.  The cell esds are taken
 into account individually in the estimation of esds in distances, angles
 and torsion angles; correlations between esds in cell parameters are only
 used when they are defined by crystal symmetry.  An approximate (isotropic)
 treatment of cell esds is used for estimating esds involving l.s. planes.
;
loop_
    _geom_bond_atom_site_label_1
    _geom_bond_atom_site_label_2
    _geom_bond_site_symmetry_2
    _geom_bond_distance
    _geom_bond_publ_flag
    N1 C9 . 1.346(4) ?
    N1 C10 . 1.361(4) ?
    N1 H1A . 0.8600 ?
    O1 C3 . 1.370(4) ?
    O1 H1B . 0.8200 ?
    C1 C6 . 1.363(4) ?
    C1 C2 . 1.383(4) ?
    C1 H1C . 0.9300 ?
    O2 C14 . 1.199(4) ?
    C2 C3 . 1.391(4) ?
    C2 H2A . 0.9300 ?
    O3 C14 . 1.302(4) ?
    O3 C15 . 1.424(4) ?
    C3 C4 . 1.341(4) ?
    O4 C16 . 1.203(4) ?
    C4 C5 . 1.403(5) ?
    C4 H4A . 0.9300 ?
    O5 C16 . 1.366(4) ?
    O5 C17 . 1.433(4) ?
    C5 C6 . 1.417(4) ?
    C5 H5A . 0.9300 ?
    C6 C7 . 1.520(5) ?
    C7 C11 . 1.522(4) ?
    C7 C8 . 1.544(5) ?
    C7 H7A . 0.9800 ?
    C8 C9 . 1.367(4) ?
    C8 C14 . 1.455(5) ?
    C9 C12 . 1.517(4) ?
    C10 C11 . 1.340(5) ?
    C10 C13 . 1.514(4) ?
    C11 C16 . 1.461(5) ?
    C12 H12A . 0.9600 ?
    C12 H12B . 0.9600 ?
    C12 H12C . 0.9600 ?
    C13 H13A . 0.9600 ?
    C13 H13B . 0.9600 ?
    C13 H13C . 0.9600 ?
    C15 H15A . 0.9600 ?
    C15 H15B . 0.9600 ?
    C15 H15C . 0.9600 ?
    C17 H17A . 0.9600 ?
    C17 H17B . 0.9600 ?
    C17 H17C . 0.9600 ?
loop_
    _geom_angle_atom_site_label_1
    _geom_angle_atom_site_label_2
    _geom_angle_atom_site_label_3
    _geom_angle_site_symmetry_1
    _geom_angle_site_symmetry_3
    _geom_angle
    _geom_angle_publ_flag
    C9 N1 C10 . . 123.7(3) ?
    C9 N1 H1A . . 118.2 ?
    C10 N1 H1A . . 118.2 ?
    C3 O1 H1B . . 109.5 ?
    C6 C1 C2 . . 124.5(3) ?
    C6 C1 H1C . . 117.8 ?
    C2 C1 H1C . . 117.8 ?
    C1 C2 C3 . . 119.1(4) ?
    C1 C2 H2A . . 120.5 ?
    C3 C2 H2A . . 120.5 ?
    C14 O3 C15 . . 116.3(3) ?
    C4 C3 O1 . . 124.9(4) ?
    C4 C3 C2 . . 119.8(4) ?
    O1 C3 C2 . . 115.2(3) ?
    C3 C4 C5 . . 119.9(4) ?
    C3 C4 H4A . . 120.1 ?
    C5 C4 H4A . . 120.1 ?
    C16 O5 C17 . . 113.8(3) ?
    C4 C5 C6 . . 122.4(4) ?
    C4 C5 H5A . . 118.8 ?
    C6 C5 H5A . . 118.8 ?
    C1 C6 C5 . . 114.3(4) ?
    C1 C6 C7 . . 126.0(3) ?
    C5 C6 C7 . . 119.8(3) ?
    C6 C7 C11 . . 110.6(3) ?
    C6 C7 C8 . . 113.6(3) ?
    C11 C7 C8 . . 109.7(3) ?
    C6 C7 H7A . . 107.6 ?
    C11 C7 H7A . . 107.6 ?
    C8 C7 H7A . . 107.6 ?
    C9 C8 C14 . . 126.5(4) ?
    C9 C8 C7 . . 116.5(3) ?
    C14 C8 C7 . . 117.0(3) ?
    N1 C9 C8 . . 119.2(4) ?
    N1 C9 C12 . . 113.5(3) ?
    C8 C9 C12 . . 127.3(3) ?
    C11 C10 N1 . . 119.4(3) ?
    C11 C10 C13 . . 126.2(4) ?
    N1 C10 C13 . . 114.4(4) ?
    C10 C11 C16 . . 121.8(4) ?
    C10 C11 C7 . . 118.1(4) ?
    C16 C11 C7 . . 119.9(3) ?
    C9 C12 H12A . . 109.5 ?
    C9 C12 H12B . . 109.5 ?
    H12A C12 H12B . . 109.5 ?
    C9 C12 H12C . . 109.5 ?
    H12A C12 H12C . . 109.5 ?
    H12B C12 H12C . . 109.5 ?
    C10 C13 H13A . . 109.5 ?
    C10 C13 H13B . . 109.5 ?
    H13A C13 H13B . . 109.5 ?
    C10 C13 H13C . . 109.5 ?
    H13A C13 H13C . . 109.5 ?
    H13B C13 H13C . . 109.5 ?
    O2 C14 O3 . . 124.5(4) ?
    O2 C14 C8 . . 120.0(4) ?
    O3 C14 C8 . . 115.5(4) ?
    O3 C15 H15A . . 109.5 ?
    O3 C15 H15B . . 109.5 ?
    H15A C15 H15B . . 109.5 ?
    O3 C15 H15C . . 109.5 ?
    H15A C15 H15C . . 109.5 ?
    H15B C15 H15C . . 109.5 ?
    O4 C16 O5 . . 121.8(4) ?
    O4 C16 C11 . . 127.0(4) ?
    O5 C16 C11 . . 111.0(3) ?
    O5 C17 H17A . . 109.5 ?
    O5 C17 H17B . . 109.5 ?
    H17A C17 H17B . . 109.5 ?
    O5 C17 H17C . . 109.5 ?
    H17A C17 H17C . . 109.5 ?
    H17B C17 H17C . . 109.5 ?
loop_
    _geom_torsion_atom_site_label_1
    _geom_torsion_atom_site_label_2
    _geom_torsion_atom_site_label_3
    _geom_torsion_atom_site_label_4
    _geom_torsion_site_symmetry_1
    _geom_torsion_site_symmetry_2
    _geom_torsion_site_symmetry_3
    _geom_torsion_site_symmetry_4
    _geom_torsion
    _geom_torsion_publ_flag
    C6 C1 C2 C3 . . . . 1.0(7) ?
    C1 C2 C3 C4 . . . . 0.9(7) ?
    C1 C2 C3 O1 . . . . -179.1(4) ?
    O1 C3 C4 C5 . . . . 178.6(4) ?
    C2 C3 C4 C5 . . . . -1.3(7) ?
    C3 C4 C5 C6 . . . . 0.0(7) ?
    C2 C1 C6 C5 . . . . -2.1(6) ?
    C2 C1 C6 C7 . . . . 179.0(4) ?
    C4 C5 C6 C1 . . . . 1.6(6) ?
    C4 C5 C6 C7 . . . . -179.4(4) ?
    C1 C6 C7 C11 . . . . -12.1(5) ?
    C5 C6 C7 C11 . . . . 169.1(3) ?
    C1 C6 C7 C8 . . . . 111.8(4) ?
    C5 C6 C7 C8 . . . . -67.0(4) ?
    C6 C7 C8 C9 . . . . -88.5(4) ?
    C11 C7 C8 C9 . . . . 35.9(5) ?
    C6 C7 C8 C14 . . . . 90.1(4) ?
    C11 C7 C8 C14 . . . . -145.5(3) ?
    C10 N1 C9 C8 . . . . -18.3(6) ?
    C10 N1 C9 C12 . . . . 162.1(4) ?
    C14 C8 C9 N1 . . . . 169.3(4) ?
    C7 C8 C9 N1 . . . . -12.3(5) ?
    C14 C8 C9 C12 . . . . -11.2(7) ?
    C7 C8 C9 C12 . . . . 167.3(4) ?
    C9 N1 C10 C11 . . . . 21.1(6) ?
    C9 N1 C10 C13 . . . . -160.3(3) ?
    N1 C10 C11 C16 . . . . -176.5(3) ?
    C13 C10 C11 C16 . . . . 5.0(7) ?
    N1 C10 C11 C7 . . . . 7.9(6) ?
    C13 C10 C11 C7 . . . . -170.6(4) ?
    C6 C7 C11 C10 . . . . 92.2(4) ?
    C8 C7 C11 C10 . . . . -33.9(5) ?
    C6 C7 C11 C16 . . . . -83.5(4) ?
    C8 C7 C11 C16 . . . . 150.4(3) ?
    C15 O3 C14 O2 . . . . 5.5(7) ?
    C15 O3 C14 C8 . . . . -176.4(4) ?
    C9 C8 C14 O2 . . . . -172.9(4) ?
    C7 C8 C14 O2 . . . . 8.7(6) ?
    C9 C8 C14 O3 . . . . 8.9(6) ?
    C7 C8 C14 O3 . . . . -169.5(4) ?
    C17 O5 C16 O4 . . . . -3.2(6) ?
    C17 O5 C16 C11 . . . . -179.1(3) ?
    C10 C11 C16 O4 . . . . 0.8(7) ?
    C7 C11 C16 O4 . . . . 176.3(4) ?
    C10 C11 C16 O5 . . . . 176.4(4) ?
    C7 C11 C16 O5 . . . . -8.0(5) ?
loop_
    _geom_hbond_atom_site_label_D
    _geom_hbond_atom_site_label_H
    _geom_hbond_atom_site_label_A
    _geom_hbond_site_symmetry_A
    _geom_hbond_distance_DH
    _geom_hbond_distance_HA
    _geom_hbond_distance_DA
    _geom_hbond_angle_DHA
    N1 H1A O4 2_645 0.86 2.10 2.936(4) 164
    O1 H1B O2 2_646 0.82 1.92 2.742(4) 179
    C7 H7A O2 . 0.98 2.39 2.781(5) 103
    C7 H7A O5 . 0.98 2.32 2.717(5) 103
    C12 H12A O3 . 0.96 2.06 2.790(5) 131
    C13 H13A O4 . 0.96 2.26 2.818(5) 116
_iucr_refine_instructions_details
;
TITL X in P2(1)/n
CELL 0.71073  13.2450   9.3480  13.7540  90.000 110.140  90.000
ZERR    4.00   0.0026   0.0019   0.0028   0.000   0.030   0.000
LATT  1
SYMM 0.5-X, 0.5+Y, 0.5-Z
SFAC C H N O
UNIT 68 76 4 20
ACTA
L.S. 30
BOND $H
CONF
SIZE .2 .1 .1
FMAP 2
PLAN 10
DELU .01 O3 C15
WGHT    0.005000
FVAR       0.99955
N1     3    0.652150    0.202463    0.301630    11.00000    0.07742    0.04219 =
         0.04787    0.00065    0.02578    0.00059
AFIX  43
H1A   2    0.651471    0.144470    0.252869    11.00000   -1.20000
AFIX   0
O1    4    1.014050   -0.086634    0.760061    11.00000    0.07427    0.08516 =
         0.05542    0.03109    0.02655    0.02095
AFIX  83
H1B   2    0.996681   -0.115706    0.808315    11.00000   -1.50000
AFIX   0
C1    1    0.879713    0.149231    0.547409    11.00000    0.06011    0.04897 =
         0.03552   -0.00164    0.02509    0.01037
AFIX  43
H1C   2    0.891034    0.179344    0.487536    11.00000   -1.20000
AFIX   0
O2    4    0.544373    0.320338    0.577825    11.00000    0.07550    0.12733 =
         0.05857   -0.03840    0.02529   -0.01804
C2    1    0.952783    0.054177    0.611259    11.00000    0.05790    0.07339 =
         0.05733    0.02409    0.02745    0.00414
AFIX  43
H2A   2    1.011618    0.023201    0.594721    11.00000   -1.20000
AFIX   0
O3    4    0.435277    0.176272    0.460477    11.00000    0.05026    0.10437 =
         0.06295   -0.01027    0.03011   -0.01900
C3    1    0.937071    0.005527    0.700569    11.00000    0.05627    0.05326 =
         0.04487    0.00051    0.02392   -0.00580
O4    4    0.868406    0.553780    0.392332    11.00000    0.08477    0.07535 =
         0.05124    0.01110    0.02270   -0.01618
C4    1    0.851139    0.049538    0.722759    11.00000    0.06571    0.07485 =
         0.04534    0.01403    0.02627    0.00337
AFIX  43
H4A   2    0.839590    0.015673    0.781645    11.00000   -1.20000
AFIX   0
O5    4    0.836319    0.546192    0.542292    11.00000    0.08696    0.03382 =
         0.07114   -0.00832    0.04264   -0.00744
C5    1    0.778632    0.146817    0.656957    11.00000    0.05247    0.07544 =
         0.05407    0.00696    0.02935    0.01144
AFIX  43
H5A   2    0.719455    0.176300    0.673502    11.00000   -1.20000
AFIX   0
C6    1    0.792249    0.201792    0.566229    11.00000    0.04752    0.04210 =
         0.04107    0.00315    0.02056   -0.00506
C7    1    0.711262    0.307910    0.498818    11.00000    0.05362    0.04918 =
         0.03896   -0.00423    0.01833    0.01208
AFIX  13
H7A   2    0.703598    0.385338    0.543811    11.00000   -1.20000
AFIX   0
C8    1    0.598582    0.243090    0.444615    11.00000    0.06458    0.04174 =
         0.03574   -0.00394    0.01485    0.00205
C9    1    0.580845    0.180979    0.350156    11.00000    0.04197    0.04537 =
         0.04684    0.00700    0.01746    0.01111
C10   1    0.725267    0.310814    0.325396    11.00000    0.05813    0.04574 =
         0.04557    0.01083    0.03228    0.00040
C11   1    0.752520    0.373673    0.418431    11.00000    0.07716    0.04348 =
         0.03750   -0.00599    0.01856    0.01441
C12   1    0.487417    0.085737    0.290299    11.00000    0.06429    0.09661 =
         0.03964   -0.02081    0.01569   -0.00400
AFIX  33
H12A  2    0.438374    0.077368    0.327641    11.00000   -1.50000
H12B  2    0.513939   -0.007340    0.281919    11.00000   -1.50000
H12C  2    0.450801    0.126897    0.223447    11.00000   -1.50000
AFIX   0
C13   1    0.770328    0.345920    0.240881    11.00000    0.08619    0.10309 =
         0.05378   -0.00348    0.03217   -0.00456
AFIX 137
H13A  2    0.842593    0.380687    0.271521    11.00000   -1.50000
H13B  2    0.726645    0.418021    0.196221    11.00000   -1.50000
H13C  2    0.770313    0.261308    0.201320    11.00000   -1.50000
AFIX   0
C14   1    0.522858    0.251051    0.499949    11.00000    0.05115    0.05926 =
         0.03992   -0.00176    0.00934    0.00219
C15   1    0.357331    0.189422    0.509940    11.00000    0.05493    0.13649 =
         0.11188   -0.01760    0.03061    0.00767
AFIX  33
H15A  2    0.295700    0.131946    0.473982    11.00000   -1.50000
H15B  2    0.335935    0.287705    0.508800    11.00000   -1.50000
H15C  2    0.387806    0.157479    0.580388    11.00000   -1.50000
AFIX   0
C16   1    0.825895    0.495690    0.446130    11.00000    0.05884    0.04875 =
         0.05346    0.01632    0.03131    0.00160
C17   1    0.906140    0.667511    0.573511    11.00000    0.09558    0.05222 =
         0.07548    0.00009    0.00918   -0.00798
AFIX  33
H17A  2    0.912310    0.694816    0.642610    11.00000   -1.50000
H17B  2    0.876980    0.745739    0.527102    11.00000   -1.50000
H17C  2    0.975919    0.643275    0.571740    11.00000   -1.50000
HKLF 4
REM  X in P2(1)/n
REM R1 =  0.0735 for   1212 Fo > 4sig(Fo)  and  0.2507 for all   2931 data
REM    209 parameters refined using      1 restraints
END
WGHT      0.0159      0.0000
REM Highest difference peak  0.164,  deepest hole -0.168,  1-sigma level  0.043
Q1    1   0.9005  0.2803  0.4808  11.00000  0.05    0.16
Q2    1   0.8403  0.2326  0.6221  11.00000  0.05    0.16
Q3    1   0.5720  0.2978  0.1968  11.00000  0.05    0.16
Q4    1   0.8748 -0.0839  0.6024  11.00000  0.05    0.15
Q5    1   0.3014  0.1368  0.3035  11.00000  0.05    0.15
Q6    1   0.3171  0.4337  0.5071  11.00000  0.05    0.14
Q7    1   0.3584  0.0767  0.6461  11.00000  0.05    0.14
Q8    1   0.7941  0.6806  0.4230  11.00000  0.05    0.14
Q9    1   0.4343  0.3407  0.4373  11.00000  0.05    0.14
Q10   1   0.5881  0.4230  0.5362  11.00000  0.05    0.14
;
data_global
_journal_date_recd_electronic     2011-08-04
_journal_date_accepted     2011-08-11
_journal_name_full     'Acta Crystallographica, Section E'
_journal_year     2011
_journal_volume     67
_journal_issue      9
_journal_page_first     o2362
_journal_page_last     o2363
_journal_paper_category     QO
_journal_coeditor_code     ZL2397
_publ_contact_author_name     'A.P. Chun-Hua Zhang'
_publ_contact_author_address
;
College of Chemistry and Chemical Engineering
Inner Mongolia University for the Nationalities
Inner Mongolia Autonomous Region tongryosi hoerimha daegeori #22,
028000,
People's Republic of China
;
_publ_contact_author_email     zhangchtl@hotmail.com
_publ_contact_author_fax     '+86-475-8313047'
_publ_contact_author_phone     '+86-475-8313047'
_publ_section_title
;
Dimethyl 4-(4-hydroxyphenyl)-2,6-dimethyl-1,4-dihydropyridine-
3,5-dicarboxylate
;
loop_
    _publ_author_name
    _publ_author_address
    'Chun-Hua Zhang'
;
College of Chemistry and Chemical Engineering
Inner Mongolia University for the Nationalities
Inner Mongolia Autonomous Region Tongliao, Huolinhe Street #22,
028000,
People's Republic of China
;
    'Jing-Min Zhao'
;
Institute of Higher Vocational Education
Tongliao Vocational College
Inner Mongolia Autonomous Region Tongliao, Huolinhe Street #152,
028000,
People's Republic of China
;
    'Bao-Guo Chen'
;
College of Chemistry and Chemical Engineering
Inner Mongolia University for the Nationalities
Inner Mongolia Autonomous Region Tongliao, Huolinhe Street #22,
028000,
People's Republic of China
;
