# Supplementary material for: Dimethyl 4-(4-hy­droxy­phen­yl)-2,6-dimethyl-1,4-dihydro­pyridine-3,5-dicarboxyl­ate
Source: Acta Crystallogr Sect E Struct Rep Online. 2011 Aug 17;67(Pt 9):o2362–3. doi: 10.1107/S1600536811032521 (PMC3200733; doi:10.1107/S1600536811032521)
Supplement: Supplementary file 2 [file e-67-o2362-Isup2.hkl]

# 
# h,k,l, Fc-squared, Fo-squared, sigma(Fo-squared) and status flag 
# 
data_I
_shelx_title ' X in P2(1)/n' 
_shelx_refln_list_code          4 
_shelx_F_calc_maximum      184.16 
_exptl_crystal_F_000       672.00 
_reflns_d_resolution_high  0.8287 
 
loop_ 
 _symmetry_equiv_pos_as_xyz 
 'x, y, z' 
 '-x+1/2, y+1/2, -z+1/2' 
 '-x, -y, -z' 
 'x-1/2, -y-1/2, z-1/2' 
 
_cell_length_a    13.2450 
_cell_length_b     9.3480 
_cell_length_c    13.7540 
_cell_angle_alpha  90.000 
_cell_angle_beta  110.140 
_cell_angle_gamma  90.000 
 
_shelx_F_squared_multiplier     1.000 
 
loop_ 
 _refln_index_h 
 _refln_index_k 
 _refln_index_l 
 _refln_F_squared_calc 
 _refln_F_squared_meas 
 _refln_F_squared_sigma 
 _refln_observed_status 
   2   0   0       89.42       84.64     11.64 o 
   4   0   0       77.77       61.87     19.69 o 
   6   0   0       12.59      -22.82     22.82 o 
   8   0   0       14.61       19.97      6.05 o 
  10   0   0      112.76      184.18     32.97 o 
  12   0   0        4.44       23.19     29.94 o 
  14   0   0       73.84       62.42     18.38 o 
   1   1   0       16.12        7.45      5.68 o 
   2   1   0     1018.10      992.01     14.08 o 
   3   1   0     3791.97     3751.99    143.19 o 
   4   1   0      366.47      351.86     15.37 o 
   5   1   0      326.74      362.53     56.74 o 
   6   1   0        9.22       47.17     23.03 o 
   7   1   0      321.61      291.06     26.01 o 
   8   1   0        0.13      -38.85     41.47 o 
   9   1   0       60.89       21.87     33.29 o 
  10   1   0       13.40       31.34     46.19 o 
  11   1   0      102.51       62.66     91.18 o 
  12   1   0       38.40      -15.39     56.04 o 
  13   1   0       11.68       89.05     41.42 o 
  14   1   0       33.64        9.61     63.19 o 
   0   2   0     3289.43     3412.28     67.75 o 
   1   2   0      271.53      259.21     10.75 o 
   2   2   0      569.22      564.85     14.21 o 
   3   2   0     2997.67     2834.64     54.02 o 
   4   2   0      115.27      102.36     12.91 o 
   5   2   0     2957.05     2887.38     53.09 o 
   6   2   0     1908.67     1853.87     30.88 o 
   7   2   0       10.36       -2.98     36.68 o 
   8   2   0        0.00       38.58     27.61 o 
   9   2   0       11.55       52.92     33.97 o 
  10   2   0      139.68      131.82     36.43 o 
  11   2   0       20.69      -47.73     70.41 o 
  12   2   0       25.69       64.36     78.82 o 
  13   2   0        0.65      -23.59     23.59 o 
  14   2   0       17.27       28.56     23.65 o 
   1   3   0      942.39      919.73     26.52 o 
   2   3   0      808.26      795.37     17.27 o 
   3   3   0      882.96      867.11     19.37 o 
   4   3   0     1215.39     1108.85     84.18 o 
   5   3   0     2257.40     2366.61    116.93 o 
   6   3   0      536.05      531.18     22.07 o 
   7   3   0       18.25       -7.15     51.08 o 
   8   3   0       25.43       12.71     48.28 o 
   9   3   0      399.12      368.97     31.08 o 
  10   3   0      113.93      122.82     64.65 o 
  11   3   0       10.62       44.19     22.39 o 
  12   3   0       14.99       10.66     29.72 o 
  13   3   0       55.35       33.63     25.50 o 
  14   3   0       25.90       29.33     32.08 o 
   0   4   0       11.91       -2.70     26.05 o 
   1   4   0     1080.22     1009.55     45.71 o 
   2   4   0       76.48       71.48     13.69 o 
   3   4   0       37.87       26.93     20.73 o 
   4   4   0     1064.14     1066.75     26.32 o 
   5   4   0       86.47       95.01     28.47 o 
   6   4   0      214.09      194.90     20.10 o 
   7   4   0      323.20      335.25     49.57 o 
   8   4   0      211.27      227.72     52.05 o 
   9   4   0      266.46      232.24     25.47 o 
  10   4   0        0.01        2.87     63.87 o 
  11   4   0       30.99       64.82     24.06 o 
  12   4   0        0.67       -0.14     52.13 o 
  13   4   0       32.47        5.44     25.14 o 
  14   4   0        1.61       51.43     26.90 o 
   1   5   0      242.02      251.65     26.36 o 
   2   5   0      560.69      515.04     30.75 o 
   3   5   0       56.06       65.30     20.03 o 
   4   5   0      246.07      231.19     32.30 o 
   5   5   0      308.72      352.18     29.10 o 
   6   5   0      181.62      170.27     32.22 o 
   7   5   0      329.64      366.46     35.09 o 
   8   5   0        3.14      -33.41     33.41 o 
   9   5   0       58.68       29.04     34.61 o 
  10   5   0       27.19       45.98     35.14 o 
  11   5   0       64.90       69.50     35.37 o 
  12   5   0        1.69       16.71     37.03 o 
  13   5   0       12.03       11.78      3.58 o 
   0   6   0      845.00      932.05     51.47 o 
   1   6   0      710.81      731.40     35.63 o 
   2   6   0      359.26      398.65     36.44 o 
   3   6   0       80.16       50.17     30.36 o 
   4   6   0       51.65       -8.12     30.45 o 
   5   6   0      129.04      158.49     33.66 o 
   6   6   0      385.05      363.29     37.42 o 
   7   6   0       15.42      -35.55     35.55 o 
   8   6   0      166.95      208.34     37.74 o 
   9   6   0       22.90        0.00     33.96 o 
  10   6   0       11.93       33.56     37.50 o 
  11   6   0       20.30       75.56     37.74 o 
  12   6   0        1.31       -6.00     39.55 o 
   1   7   0       24.44       26.86     27.98 o 
   2   7   0       45.99       54.52     32.92 o 
   3   7   0       37.86        9.32     35.33 o 
   4   7   0       62.39       60.37     18.50 o 
   5   7   0      160.51      155.73     34.30 o 
   6   7   0        0.11      -37.18     37.18 o 
   7   7   0       68.68       73.67     20.35 o 
   8   7   0        5.36      -39.54     39.54 o 
   9   7   0        0.22      -35.83     40.05 o 
  10   7   0        0.65      -42.42     42.42 o 
  11   7   0        0.22       25.58     40.44 o 
   0   8   0      304.18      343.36     48.88 o 
   1   8   0       40.83       59.63     40.29 o 
   2   8   0       18.81       17.56      5.20 o 
   3   8   0       58.63       66.84     20.28 o 
   4   8   0       35.64       97.40     41.41 o 
   5   8   0       13.34      -42.48     42.48 o 
   6   8   0        7.68      -24.38     43.18 o 
   7   8   0        5.26      -42.21     42.21 o 
   8   8   0       15.96        6.51     43.88 o 
   9   8   0        0.58      -43.25     43.25 o 
  10   8   0        0.03      -50.32     50.32 o 
   1   9   0       16.63       97.60     42.57 o 
   2   9   0        8.52      -42.29     42.29 o 
   3   9   0        0.34       20.00     40.39 o 
   4   9   0       21.82       81.50     47.08 o 
   5   9   0        9.10      -34.76     45.91 o 
   6   9   0        0.01        0.00     48.54 o 
   7   9   0        6.30       94.93     43.95 o 
   8   9   0       13.82      -29.90     45.16 o 
   9   9   0        3.48       99.50     48.85 o 
   0  10   0        1.78      -45.87     45.87 o 
   1  10   0        0.06      -55.40     55.40 o 
   2  10   0       18.35       21.72      7.05 o 
   3  10   0        2.50        7.90     55.91 o 
   4  10   0       31.36      112.64     48.68 o 
   5  10   0        1.87        0.00     55.83 o 
   6  10   0        0.34      -51.83     51.83 o 
   1  11   0        0.03      -63.66     63.66 o 
   2  11   0        0.36        0.60     58.82 o 
   3  11   0        1.37      -28.26     63.74 o 
 -15   0   1        0.44       57.24     34.19 o 
 -13   0   1        4.99        6.29      2.00 o 
 -11   0   1        2.72        4.38     31.16 o 
  -9   0   1       71.32       41.45     27.62 o 
  -7   0   1        8.58      -21.31     25.27 o 
  -5   0   1      603.74      581.69     26.32 o 
  -3   0   1    15846.98    15706.06     67.78 o 
  -1   0   1       12.68       10.70      5.10 o 
   1   0   1     3297.74     3281.37     34.66 o 
   3   0   1      772.16      825.33     29.56 o 
   5   0   1      217.13      181.77     23.92 o 
   7   0   1     1367.31     1389.50     42.22 o 
   9   0   1       10.72       -8.19     29.80 o 
  11   0   1        3.85        3.98      0.76 o 
  13   0   1      104.99      105.14     30.59 o 
 -15   1   1        8.63      -33.17     54.53 o 
 -14   1   1       50.77       37.68     27.63 o 
 -13   1   1       38.98       87.53     43.53 o 
 -12   1   1       29.35       18.26     64.72 o 
 -11   1   1      161.02      129.57     32.93 o 
 -10   1   1       13.60        0.82     66.14 o 
  -9   1   1        3.42       15.66     44.24 o 
  -8   1   1       17.31       54.80     18.08 o 
  -7   1   1       51.19       68.68     27.03 o 
  -6   1   1      245.96      246.93     57.15 o 
  -5   1   1     1179.06     1261.12     71.59 o 
  -4   1   1      485.71      479.81     34.06 o 
  -3   1   1     5951.96     5905.86     35.18 o 
  -2   1   1      302.80      296.96     10.06 o 
  -1   1   1     8919.59     8992.00    151.41 o 
   0   1   1      775.01      802.32     16.87 o 
   1   1   1      830.96      863.60     18.41 o 
   2   1   1    12111.92    12671.89    153.86 o 
   3   1   1      139.61      138.50     18.24 o 
   4   1   1        0.88      -36.50     39.28 o 
   5   1   1     1734.80     1806.44     83.31 o 
   6   1   1      652.55      670.29     35.51 o 
   7   1   1       30.61      -21.79     51.14 o 
   8   1   1       13.49       -3.31     30.55 o 
   9   1   1        0.33        3.04     32.63 o 
  10   1   1        6.45       10.58     30.18 o 
  11   1   1      262.32      264.70     43.01 o 
  12   1   1      165.85      191.90     22.78 o 
  13   1   1        9.98      120.43     63.49 o 
  14   1   1        0.83      -13.80     52.89 o 
 -15   2   1       11.07      -21.01     34.01 o 
 -14   2   1       19.65       86.20     83.78 o 
 -13   2   1       16.60       13.28      4.06 o 
 -12   2   1      126.14      101.35     22.18 o 
 -11   2   1       41.04       17.51     80.89 o 
 -10   2   1       38.68       76.46     23.44 o 
  -9   2   1      297.02      302.87     24.08 o 
  -8   2   1        0.08        7.33     42.56 o 
  -7   2   1        5.90       60.49     28.77 o 
  -6   2   1      129.30      116.59     18.39 o 
  -5   2   1       41.09       61.42     56.97 o 
  -4   2   1      108.75      117.13     54.30 o 
  -3   2   1     1756.19     1766.46     24.20 o 
  -2   2   1        1.07        0.71     11.69 o 
  -1   2   1     4891.82     4961.97     42.48 o 
   0   2   1       55.01       70.63     13.92 o 
   1   2   1    19170.24    19178.52    177.66 o 
   2   2   1    33915.32    34062.96    264.29 o 
   3   2   1      236.03      218.55     15.27 o 
   4   2   1        6.21        6.31     14.52 o 
   5   2   1        6.43       61.84     49.38 o 
   6   2   1     1634.44     1850.66     98.20 o 
   7   2   1        5.76        5.25      1.36 o 
   8   2   1        0.01      -19.09     19.09 o 
   9   2   1      146.68      175.45     21.70 o 
  10   2   1      150.55      168.75    105.37 o 
  11   2   1      127.10      116.22     24.27 o 
  12   2   1        0.14        1.64     74.38 o 
  13   2   1        3.38       15.08     69.65 o 
  14   2   1        5.32      -24.90     24.90 o 
 -14   3   1        0.72       15.41     25.95 o 
 -13   3   1       16.56      -69.61     70.37 o 
 -12   3   1        2.48      111.55    101.91 o 
 -11   3   1      166.89       90.30     44.29 o 
 -10   3   1       15.12       -5.50     82.21 o 
  -9   3   1        8.77       11.03     67.23 o 
  -8   3   1        0.63      -30.44     68.88 o 
  -7   3   1       44.83       93.15     36.45 o 
  -6   3   1      217.01      260.55     19.88 o 
  -5   3   1        0.23        0.25     14.80 o 
  -4   3   1     1212.66     1189.72     49.75 o 
  -3   3   1      237.37      261.08     39.52 o 
  -2   3   1      395.63      354.87     59.68 o 
  -1   3   1      725.80      736.80     20.76 o 
   0   3   1     1801.26     1790.94     16.88 o 
   1   3   1     1030.10     1130.53     48.40 o 
   2   3   1      276.16      279.36     14.93 o 
   3   3   1      145.45      175.24     43.97 o 
   4   3   1     3550.11     3510.23     38.26 o 
   5   3   1      310.64      278.64     51.41 o 
   6   3   1      235.01      191.86     21.21 o 
   7   3   1      102.66      152.89     42.95 o 
   8   3   1       24.16       19.50      6.01 o 
   9   3   1       31.04      -45.58     77.37 o 
  10   3   1        8.70       38.61     23.23 o 
  11   3   1        4.72        8.32     68.99 o 
  12   3   1        9.18      -17.06     23.48 o 
  13   3   1        1.11       11.49     56.43 o 
  14   3   1       21.95       51.66     24.64 o 
 -14   4   1        5.83       39.41     56.15 o 
 -13   4   1        7.41        3.31     44.28 o 
 -12   4   1       49.73       86.07     23.30 o 
 -11   4   1       29.83       31.99      9.34 o 
 -10   4   1      395.92      379.83     28.04 o 
  -9   4   1      226.38      271.24     24.45 o 
  -8   4   1        2.42       22.29     21.16 o 
  -7   4   1       10.78      -17.69     19.68 o 
  -6   4   1      431.76      474.69     23.89 o 
  -5   4   1       11.92       -3.26     20.35 o 
  -4   4   1     1671.03     1693.03     47.16 o 
  -3   4   1       24.14       41.07     32.51 o 
  -2   4   1        1.30       47.16     41.71 o 
  -1   4   1       61.72       71.91     14.22 o 
   0   4   1       71.42       69.60     21.00 o 
   1   4   1        7.14       13.94     54.43 o 
   2   4   1      350.02      322.05     17.81 o 
   3   4   1      115.39      126.75     16.54 o 
   4   4   1      563.04      609.17     74.28 o 
   5   4   1      421.24      390.15     42.34 o 
   6   4   1      471.58      474.73     37.64 o 
   7   4   1        0.03       -6.75     34.07 o 
   8   4   1      846.10      872.38     30.93 o 
   9   4   1      145.44      121.07     35.43 o 
  10   4   1       13.21       11.71      3.43 o 
  11   4   1       30.53       -2.02     69.87 o 
  12   4   1        2.01      -77.73     77.73 o 
  13   4   1        0.18        0.24     53.53 o 
 -13   5   1        0.77      -21.84     37.42 o 
 -12   5   1        0.10        5.33     36.39 o 
 -11   5   1        0.56      -34.58     34.58 o 
 -10   5   1        5.74      -36.78     36.78 o 
  -9   5   1       45.15       67.32     29.70 o 
  -8   5   1       52.86       59.79     28.86 o 
  -7   5   1      151.55      100.51     34.22 o 
  -6   5   1      197.12      177.89     29.80 o 
  -5   5   1       99.73      112.16     28.75 o 
  -4   5   1      222.86      180.86     29.80 o 
  -3   5   1      208.85      217.48     27.81 o 
  -2   5   1      327.40      303.68     29.52 o 
  -1   5   1      140.31      162.43     26.26 o 
   0   5   1       40.46       10.83     66.85 o 
   1   5   1     1182.31     1092.99     37.87 o 
   2   5   1      544.88      562.23     31.63 o 
   3   5   1      427.00      475.71     32.40 o 
   4   5   1        8.66       32.41     24.71 o 
   5   5   1      391.20      451.01     35.47 o 
   6   5   1        7.35       53.62     29.48 o 
   7   5   1        1.06      -32.47     32.47 o 
   8   5   1       65.78       88.26     34.65 o 
   9   5   1       14.33       19.52     31.53 o 
  10   5   1       19.86      -36.15     36.15 o 
  11   5   1        3.77      -36.39     36.39 o 
  12   5   1       10.63       54.99     36.70 o 
  13   5   1        4.98      -38.19     38.19 o 
 -12   6   1       19.32      -40.07     40.07 o 
 -11   6   1       22.36       55.16     34.89 o 
 -10   6   1        6.64       16.09     35.77 o 
  -9   6   1       48.21       52.13     36.46 o 
  -8   6   1        9.64       10.08     33.97 o 
  -7   6   1       23.53      -35.61     35.61 o 
  -6   6   1      216.66      217.68     35.35 o 
  -5   6   1       47.99       17.69     30.89 o 
  -4   6   1        9.30      -29.47     29.47 o 
  -3   6   1      138.88      152.08     29.98 o 
  -2   6   1      458.35      487.00     34.46 o 
  -1   6   1       58.12       83.55     25.67 o 
   0   6   1       13.42       31.65     20.14 o 
   1   6   1       30.02      -28.72     28.72 o 
   2   6   1      224.51      184.59     28.65 o 
   3   6   1       69.00       87.82     27.97 o 
   4   6   1      236.80      219.89     32.12 o 
   5   6   1        0.02      -33.39     33.39 o 
   6   6   1        7.79        7.09      2.00 o 
   7   6   1       35.45      -24.36     35.87 o 
   8   6   1       18.70      -15.31     37.82 o 
   9   6   1       30.29      -37.60     37.60 o 
  10   6   1        0.00      -16.59     33.61 o 
  11   6   1       67.29       28.61     41.43 o 
  12   6   1        1.64      -41.27     41.98 o 
 -12   7   1       11.76      -37.61     37.61 o 
 -11   7   1        0.63       71.08     39.71 o 
 -10   7   1        6.46        7.87      2.14 o 
  -9   7   1       13.28        0.00     39.44 o 
  -8   7   1       23.57       25.84      8.10 o 
  -7   7   1        0.38      -16.17     33.34 o 
  -6   7   1       63.72       57.44     40.89 o 
  -5   7   1       57.53       72.62     20.97 o 
  -4   7   1       53.11       97.57     33.47 o 
  -3   7   1      227.15      223.82     40.94 o 
  -2   7   1       10.54       13.78     36.80 o 
  -1   7   1       15.57       81.40     32.80 o 
   0   7   1        1.91       -2.32     49.39 o 
   1   7   1      200.68      261.86     34.38 o 
   2   7   1        1.40       22.99     30.70 o 
   3   7   1       38.92       37.72     31.78 o 
   4   7   1        1.38      -35.06     35.06 o 
   5   7   1       18.02      -35.45     36.09 o 
   6   7   1       95.64      126.36     37.04 o 
   7   7   1       15.84       10.97     38.12 o 
   8   7   1        0.93      -34.72     34.72 o 
   9   7   1       23.44       24.17      7.23 o 
  10   7   1        1.56      -41.14     41.14 o 
  11   7   1       10.88       10.11      3.09 o 
 -10   8   1        0.85        0.00     41.76 o 
  -9   8   1        1.46      -40.82     40.82 o 
  -8   8   1       16.98       61.39     38.11 o 
  -7   8   1       15.59       12.07     38.57 o 
  -6   8   1        0.50      -38.88     38.88 o 
  -5   8   1        0.06       -5.79     39.86 o 
  -4   8   1       13.53       16.96     40.03 o 
  -3   8   1       12.67       15.48      4.58 o 
  -2   8   1      183.28      168.24     42.55 o 
  -1   8   1       27.08       27.35      8.43 o 
   0   8   1      229.73      191.70     31.68 o 
   1   8   1        0.00        0.21     36.88 o 
   2   8   1      127.12      127.07     34.49 o 
   3   8   1        3.22       27.71     37.68 o 
   4   8   1        4.93       -5.71     41.68 o 
   5   8   1       12.03      -41.42     41.42 o 
   6   8   1       76.67      126.46     36.54 o 
   7   8   1       36.40       31.01     36.34 o 
   8   8   1        3.45       -6.41     44.79 o 
   9   8   1        1.83       72.07     46.01 o 
  10   8   1        1.52      -43.88     43.88 o 
  -9   9   1       20.46       19.91      6.47 o 
  -8   9   1        2.55      -41.66     41.66 o 
  -7   9   1        6.89      -33.77     41.52 o 
  -6   9   1        0.07       26.74     43.03 o 
  -5   9   1        0.45       46.12     37.12 o 
  -4   9   1        6.78       19.55     41.86 o 
  -3   9   1      112.16       38.58     42.39 o 
  -2   9   1        4.14      -19.15     40.15 o 
  -1   9   1        9.16        7.66      2.22 o 
   0   9   1        8.64      -31.72     31.72 o 
   1   9   1        2.49       25.44     41.02 o 
   2   9   1        0.00      -43.33     43.33 o 
   3   9   1        0.84      -40.59     40.59 o 
   4   9   1       17.30       14.20      4.34 o 
   5   9   1       13.14      -43.89     43.89 o 
   6   9   1        8.23       83.04     40.63 o 
   7   9   1       17.61      -42.38     47.44 o 
   8   9   1        1.20      -36.06     43.44 o 
  -7  10   1        1.37      -49.22     49.22 o 
  -6  10   1        2.67      -45.37     50.71 o 
  -5  10   1        2.67       22.57     50.16 o 
  -4  10   1        0.71      -50.57     50.57 o 
  -3  10   1       22.54      -52.19     52.19 o 
  -2  10   1        0.25        0.00     48.22 o 
  -1  10   1        5.02       59.49     43.99 o 
   0  10   1       11.57      -38.73    178.95 o 
   1  10   1       47.85        7.49     50.38 o 
   2  10   1       20.56       30.25     49.51 o 
   3  10   1       39.56      -51.63     51.63 o 
   4  10   1        1.94      -51.78     51.78 o 
   5  10   1       28.72      -53.96     53.96 o 
   6  10   1        0.40       55.78     49.94 o 
  -3  11   1       40.87      129.74     51.38 o 
  -2  11   1        0.05       17.35     57.52 o 
  -1  11   1       21.51        0.00     56.41 o 
   0  11   1        0.13      -83.47    100.54 o 
   1  11   1       11.19       79.20     54.43 o 
   2  11   1        0.46      -59.32     59.32 o 
 -14   0   2       69.46       76.05     20.08 o 
 -12   0   2        8.02      -32.76     32.76 o 
 -10   0   2        1.72       19.90     25.26 o 
  -8   0   2       28.26       39.12     25.85 o 
  -6   0   2      485.12      436.47     57.13 o 
  -4   0   2     2898.05     2935.96     37.50 o 
  -2   0   2     6862.32     6881.05     44.45 o 
   0   0   2     4579.87     4560.40     54.31 o 
   2   0   2     2121.20     2145.49     40.26 o 
   4   0   2     2527.69     2586.85     52.00 o 
   6   0   2       25.69       42.37     25.61 o 
   8   0   2     1077.32     1047.68     44.32 o 
  10   0   2        6.39      -28.42     28.42 o 
  12   0   2       98.57       56.91     38.94 o 
  14   0   2        0.04       30.03     32.46 o 
 -15   1   2        4.17       47.72     26.20 o 
 -14   1   2       32.73       69.19     35.34 o 
 -13   1   2        0.50        0.18     22.06 o 
 -12   1   2      679.25      646.75     29.64 o 
 -11   1   2        6.25        2.08     22.22 o 
 -10   1   2      160.64      159.81     21.67 o 
  -9   1   2       60.00       -5.08     50.30 o 
  -8   1   2        0.52      -16.93     16.93 o 
  -7   1   2       94.50       88.75     17.99 o 
  -6   1   2       55.85       40.97     39.00 o 
  -5   1   2      329.98      314.98     15.15 o 
  -4   1   2       45.29        6.58     33.92 o 
  -3   1   2     1142.39     1102.68     39.59 o 
  -2   1   2       19.67      -11.92     17.28 o 
  -1   1   2    10385.69    10136.01     38.14 o 
   0   1   2      500.37      466.40     25.83 o 
   1   1   2       68.28      116.18     28.60 o 
   2   1   2      275.06      274.17     26.01 o 
   3   1   2      656.21      684.00     50.14 o 
   4   1   2      856.76      894.34     51.30 o 
   5   1   2       56.89       59.55     17.99 o 
   6   1   2     1443.97     1480.29     39.81 o 
   7   1   2       75.94       92.52     30.31 o 
   8   1   2        0.55       -0.12     46.22 o 
   9   1   2      372.54      332.40    114.20 o 
  10   1   2       45.33      -14.82     48.67 o 
  11   1   2        0.01      -36.69     43.69 o 
  12   1   2        4.78        4.85      1.28 o 
  13   1   2       46.91       85.68     41.69 o 
  14   1   2       14.03       11.61     47.81 o 
 -15   2   2        4.17       25.46     25.68 o 
 -14   2   2        0.05       51.62     43.36 o 
 -13   2   2       26.39       10.52     75.96 o 
 -12   2   2      102.33      156.56     44.52 o 
 -11   2   2       48.60       44.11     13.20 o 
 -10   2   2        1.46      -43.31     89.83 o 
  -9   2   2       82.84      110.79     58.34 o 
  -8   2   2      483.86      500.84     26.95 o 
  -7   2   2     1081.53     1100.90    121.59 o 
  -6   2   2       55.71       29.72     20.14 o 
  -5   2   2       68.64       43.37     26.42 o 
  -4   2   2     2349.68     2340.17     28.12 o 
  -3   2   2        1.43       -0.95     12.55 o 
  -2   2   2      890.54      952.44     81.26 o 
  -1   2   2     5045.58     5086.40     57.40 o 
   0   2   2     5932.27     5857.16    107.62 o 
   1   2   2     6470.19     6468.32     91.03 o 
   2   2   2     9549.42     9767.49     59.11 o 
   3   2   2      385.83      397.81     24.30 o 
   4   2   2      233.27      188.37     76.67 o 
   5   2   2      196.51      248.68     37.83 o 
   6   2   2      626.35      668.08     47.62 o 
   7   2   2        3.07       -9.53     19.49 o 
   8   2   2      184.10      185.36     21.48 o 
   9   2   2        0.02        9.10     22.68 o 
  10   2   2       81.86       85.93     25.73 o 
  11   2   2       32.35       31.38      9.36 o 
  12   2   2        2.02      -14.16     23.24 o 
  13   2   2        2.18       54.51     52.22 o 
 -15   3   2        3.11       64.34     35.97 o 
 -14   3   2        4.84      -14.96     78.04 o 
 -13   3   2        0.87       34.57     21.53 o 
 -12   3   2       10.28       21.80     22.97 o 
 -11   3   2       51.39       66.37     22.82 o 
 -10   3   2        2.27      -24.03     24.03 o 
  -9   3   2       26.00       54.31     45.26 o 
  -8   3   2       78.44      110.00     32.63 o 
  -7   3   2      221.47      209.14     65.39 o 
  -6   3   2       35.27       45.06     15.48 o 
  -5   3   2      157.13      147.49     23.19 o 
  -4   3   2       23.46       22.28     15.28 o 
  -3   3   2      401.94      539.58     68.14 o 
  -2   3   2      314.81      343.47     39.28 o 
  -1   3   2      633.49      610.93     28.92 o 
   0   3   2     1190.49     1210.76     15.71 o 
   1   3   2      968.67     1002.64     20.75 o 
   2   3   2     1504.78     1466.93     69.31 o 
   3   3   2     9790.94     9886.48    204.31 o 
   4   3   2     1600.90     1629.87     49.02 o 
   5   3   2      350.42      364.16     22.52 o 
   6   3   2       26.87        9.34     83.37 o 
   7   3   2       43.92      -25.47     93.18 o 
   8   3   2      182.61      170.07     25.11 o 
   9   3   2        1.76      -39.23     42.02 o 
  10   3   2        2.54       -1.98     23.96 o 
  11   3   2        9.09       54.06     45.59 o 
  12   3   2       30.17       31.45      9.43 o 
  13   3   2       13.66       12.55      3.35 o 
 -14   4   2        0.23      -25.23     25.23 o 
 -13   4   2       11.46      -22.12     70.30 o 
 -12   4   2       13.98       55.34     22.77 o 
 -11   4   2       97.14      100.25     24.11 o 
 -10   4   2      146.29       92.43     53.26 o 
  -9   4   2        3.45      -40.20     41.81 o 
  -8   4   2        0.03      -21.17     24.88 o 
  -7   4   2      476.18      506.79     25.86 o 
  -6   4   2      174.79      204.95     21.60 o 
  -5   4   2      335.56      284.73     70.03 o 
  -4   4   2       60.91       86.48     16.72 o 
  -3   4   2      867.74      854.85     24.18 o 
  -2   4   2        7.39       14.89     14.90 o 
  -1   4   2       97.00      150.91     35.68 o 
   0   4   2      588.75      568.19     15.31 o 
   1   4   2     1572.88     1605.03    100.35 o 
   2   4   2       44.86       59.78     15.79 o 
   3   4   2        0.25       10.24     28.48 o 
   4   4   2      447.54      436.24     22.30 o 
   5   4   2      578.27      598.36     25.89 o 
   6   4   2      319.94      288.34     25.95 o 
   7   4   2       22.08      -23.73     23.73 o 
   8   4   2       42.71       52.82     30.99 o 
   9   4   2        1.55      -24.68     24.68 o 
  10   4   2       43.59       -9.86     60.41 o 
  11   4   2       15.87       -7.37     40.06 o 
  12   4   2        3.39       -0.70     38.75 o 
  13   4   2        4.44       39.33     24.84 o 
 -13   5   2        3.17       16.36     33.68 o 
 -12   5   2        2.43      -32.06     32.06 o 
 -11   5   2       14.15      -35.88     37.07 o 
 -10   5   2       33.93       93.95     32.14 o 
  -9   5   2      262.47      210.25     39.22 o 
  -8   5   2      201.31      217.23     34.17 o 
  -7   5   2        5.55       34.38     28.99 o 
  -6   5   2        0.46       28.43     27.75 o 
  -5   5   2      192.33      168.32     30.84 o 
  -4   5   2       15.06       32.45     26.70 o 
  -3   5   2      315.49      270.43     27.87 o 
  -2   5   2      676.00      697.60     41.81 o 
  -1   5   2        0.08       -6.45     24.51 o 
   0   5   2      132.89      162.67     20.35 o 
   1   5   2        6.84        8.92      2.62 o 
   2   5   2     1555.97     1671.79     45.09 o 
   3   5   2      210.31      195.30     31.04 o 
   4   5   2       12.22       26.84     29.35 o 
   5   5   2      192.02      193.19     32.05 o 
   6   5   2      224.23      249.17     33.93 o 
   7   5   2       17.08       63.32     31.99 o 
   8   5   2       85.49       88.56     25.34 o 
   9   5   2        1.66       -9.85     34.58 o 
  10   5   2       17.48       76.86     35.79 o 
  11   5   2        1.62       58.24     34.18 o 
  12   5   2        7.64      -36.33     36.33 o 
 -13   6   2        5.65       -5.77     37.68 o 
 -12   6   2        9.62       84.15     37.35 o 
 -11   6   2       21.60       16.41     34.48 o 
 -10   6   2        4.18      -34.32     34.32 o 
  -9   6   2      139.37      164.70     37.48 o 
  -8   6   2      114.32      105.05     30.89 o 
  -7   6   2       12.78      -23.85     36.97 o 
  -6   6   2       93.09      104.55     32.61 o 
  -5   6   2       41.29       45.42     13.35 o 
  -4   6   2        3.76        3.68      0.71 o 
  -3   6   2      175.18      141.14     29.16 o 
  -2   6   2        1.34       11.75     25.64 o 
  -1   6   2      191.61      183.70     30.98 o 
   0   6   2      118.80      110.31     22.30 o 
   1   6   2      156.97      195.37     30.06 o 
   2   6   2      254.24      200.71     33.06 o 
   3   6   2      111.95      153.99     29.35 o 
   4   6   2        0.61      -30.80     30.80 o 
   5   6   2       10.21      -35.02     35.02 o 
   6   6   2       35.44       -9.51     35.19 o 
   7   6   2        1.69       49.48     32.44 o 
   8   6   2       38.97       66.90     33.99 o 
   9   6   2       33.84       32.49      9.19 o 
  10   6   2        8.35        7.98      2.02 o 
  11   6   2        4.13        3.40      1.09 o 
 -12   7   2        3.92      -11.99     37.83 o 
 -11   7   2        5.50       52.90     38.46 o 
 -10   7   2        2.11      -39.46     39.46 o 
  -9   7   2       19.57       11.21     33.97 o 
  -8   7   2       11.04       11.44      3.55 o 
  -7   7   2       90.57       97.19     30.03 o 
  -6   7   2        5.00        7.03      2.04 o 
  -5   7   2       10.37       44.87     35.37 o 
  -4   7   2      205.36      159.57     40.38 o 
  -3   7   2       10.17      -31.46     31.46 o 
  -2   7   2       22.57       28.29      8.39 o 
  -1   7   2       46.20       36.46     30.30 o 
   0   7   2        0.42       44.04     86.54 o 
   1   7   2       35.42       13.83     31.09 o 
   2   7   2        0.04        4.71     34.02 o 
   3   7   2        0.08      -36.77     36.77 o 
   4   7   2       42.88       89.20     36.46 o 
   5   7   2       40.45       56.34     35.42 o 
   6   7   2        1.10       15.92     35.24 o 
   7   7   2       17.24      -10.93     36.54 o 
   8   7   2       10.74      -11.33     38.98 o 
   9   7   2        9.42      -11.63     39.46 o 
  10   7   2        2.41      -41.65     41.65 o 
 -11   8   2        0.46      -25.36     39.94 o 
 -10   8   2        5.64      -38.97     38.97 o 
  -9   8   2        0.39      -40.07     40.07 o 
  -8   8   2       38.05       48.42     39.39 o 
  -7   8   2        5.36      -42.04     42.04 o 
  -6   8   2       62.34       59.59     18.47 o 
  -5   8   2       76.94       96.57     40.44 o 
  -4   8   2       44.03       43.22     11.26 o 
  -3   8   2        4.41       27.33     36.57 o 
  -2   8   2       40.91       37.70     40.25 o 
  -1   8   2       78.35       16.06     40.09 o 
   0   8   2        6.20      -13.65     25.54 o 
   1   8   2        0.00      -36.82     36.82 o 
   2   8   2        6.46       43.59     36.74 o 
   3   8   2        7.15      -37.31     37.31 o 
   4   8   2       35.63      -28.44     37.54 o 
   5   8   2       11.73       29.09     38.28 o 
   6   8   2        3.38      -39.85     39.85 o 
   7   8   2        0.96       -6.15     40.94 o 
   8   8   2       43.64       87.79     42.98 o 
   9   8   2       15.07       70.50     42.85 o 
  -9   9   2        1.50       60.98     41.06 o 
  -8   9   2        3.09      -46.15     46.15 o 
  -7   9   2        6.14       59.70     41.05 o 
  -6   9   2        4.48       72.03     42.26 o 
  -5   9   2        0.57      -32.30     44.89 o 
  -4   9   2        0.22        0.00     44.92 o 
  -3   9   2       19.28       63.13     43.48 o 
  -2   9   2       31.44      -12.53     43.85 o 
  -1   9   2        4.35       62.39     42.27 o 
   0   9   2        5.72       36.92     27.99 o 
   1   9   2        7.35       56.49     41.76 o 
   2   9   2       63.68       88.69     40.53 o 
   3   9   2       31.07       25.71     39.01 o 
   4   9   2        7.67      -38.62     38.62 o 
   5   9   2       11.72      -42.20     42.20 o 
   6   9   2        2.12        0.32     42.29 o 
   7   9   2        8.55      -20.65     43.39 o 
   8   9   2        0.19        0.81     44.23 o 
  -7  10   2        6.71      -48.24     48.24 o 
  -6  10   2        1.02      -47.49     47.49 o 
  -5  10   2        9.07      -22.06     47.21 o 
  -4  10   2       18.80      -52.55     52.55 o 
  -3  10   2        2.72       43.64     48.80 o 
  -2  10   2       25.37       21.01      6.64 o 
  -1  10   2        8.39       28.95     46.65 o 
   0  10   2       69.38       16.94    155.98 o 
   1  10   2        3.00        3.57      1.04 o 
   2  10   2       71.67      146.92     49.55 o 
   3  10   2       32.76       66.73     49.37 o 
   4  10   2        4.91      -37.48     46.91 o 
   5  10   2        7.16      -48.77     48.77 o 
  -3  11   2        0.68        8.36     51.31 o 
  -2  11   2       34.65       83.62     49.86 o 
  -1  11   2        0.00      -41.87     58.25 o 
   0  11   2        2.88        3.63      0.96 o 
   1  11   2        0.09       25.37     55.27 o 
   2  11   2        1.89        3.84      1.07 o 
 -15   0   3       14.29       58.85     35.20 o 
 -13   0   3       98.32      160.54     33.99 o 
 -11   0   3       67.58       82.03     21.79 o 
  -9   0   3       23.53       46.15     24.32 o 
  -7   0   3       65.16       53.43     15.39 o 
  -5   0   3     1642.53     1697.08     39.83 o 
  -3   0   3     1183.31     1224.31     24.43 o 
  -1   0   3     3056.15     3063.65     68.16 o 
   1   0   3       88.81      124.39     20.99 o 
   3   0   3       36.84       43.56     12.87 o 
   5   0   3     1284.44     1260.14     42.26 o 
   7   0   3      859.67      838.06     41.14 o 
   9   0   3        2.98        8.76     28.10 o 
  11   0   3      194.88      177.65     35.91 o 
  13   0   3        7.94       24.60     32.34 o 
 -15   1   3        0.02       -7.69     23.29 o 
 -14   1   3        0.38      -25.50     25.50 o 
 -13   1   3       34.76       41.69     41.30 o 
 -12   1   3      186.73      143.39     55.15 o 
 -11   1   3      478.03      504.14     32.36 o 
 -10   1   3      123.96      133.26     21.38 o 
  -9   1   3      342.36      323.69     21.50 o 
  -8   1   3       93.02      111.41     16.48 o 
  -7   1   3      341.91      347.39     18.96 o 
  -6   1   3      487.81      495.69     45.04 o 
  -5   1   3       64.83       76.22     31.83 o 
  -4   1   3      869.30      847.14     17.21 o 
  -3   1   3      255.29      246.68     20.58 o 
  -2   1   3       21.36       33.20      9.62 o 
  -1   1   3     1057.72     1070.39     58.50 o 
   0   1   3     3444.28     3449.98     94.31 o 
   1   1   3     1550.10     1715.19    100.24 o 
   2   1   3      123.22      199.84     61.14 o 
   3   1   3       14.88        5.09     50.58 o 
   4   1   3        0.13      -11.50     17.31 o 
   5   1   3       23.21       16.06     17.38 o 
   6   1   3        6.20      -23.20     41.87 o 
   7   1   3      193.82      133.88     38.21 o 
   8   1   3      193.45      163.39     37.85 o 
   9   1   3       57.46       -8.35     45.98 o 
  10   1   3      108.47       70.02     29.50 o 
  11   1   3      144.75      106.92     46.77 o 
  12   1   3        4.45        4.83      1.06 o 
  13   1   3       11.74      -25.56     25.56 o 
 -15   2   3        0.15       18.52     40.03 o 
 -14   2   3       21.61        5.69     82.24 o 
 -13   2   3       74.07       73.26     24.59 o 
 -12   2   3        4.25      -39.80     39.80 o 
 -11   2   3        9.58       86.97     70.63 o 
 -10   2   3        0.60       56.75     43.39 o 
  -9   2   3        0.46       -5.43     18.10 o 
  -8   2   3      467.37      441.55     95.95 o 
  -7   2   3      227.78      295.38     64.59 o 
  -6   2   3       96.52       80.57     15.03 o 
  -5   2   3      473.31      490.93     30.92 o 
  -4   2   3      572.54      513.55     40.31 o 
  -3   2   3      336.66      448.18     72.65 o 
  -2   2   3     2848.47     2748.36     64.85 o 
  -1   2   3     4339.57     4314.56     50.10 o 
   0   2   3     1653.49     1598.82     43.48 o 
   1   2   3     1263.69     1264.08     52.27 o 
   2   2   3      740.36      748.40     22.02 o 
   3   2   3        2.60       10.06     21.39 o 
   4   2   3       72.23       75.89     20.58 o 
   5   2   3      463.76      427.58     82.67 o 
   6   2   3      234.53      208.82     27.07 o 
   7   2   3        6.44      -31.97     40.59 o 
   8   2   3       81.01       -1.14     59.58 o 
   9   2   3        0.96      -41.71     48.74 o 
  10   2   3      162.72      152.15     23.96 o 
  11   2   3       26.46       30.38     24.77 o 
  12   2   3        4.13      -25.67     25.96 o 
  13   2   3        5.19        4.77      1.07 o 
 -15   3   3        1.02      -13.16     92.14 o 
 -14   3   3        0.15      -23.06     25.28 o 
 -13   3   3       17.21       66.18     37.82 o 
 -12   3   3        0.00      -24.20     24.20 o 
 -11   3   3      110.86      129.10     94.08 o 
 -10   3   3      246.60      190.38    101.85 o 
  -9   3   3       13.71       -3.52     56.84 o 
  -8   3   3       64.58       94.00     71.64 o 
  -7   3   3        3.01       24.16     33.00 o 
  -6   3   3        1.85       12.76     20.62 o 
  -5   3   3       66.91       67.98     16.01 o 
  -4   3   3      184.64      217.28     45.09 o 
  -3   3   3      808.55      838.84     38.93 o 
  -2   3   3      233.77      245.97     20.34 o 
  -1   3   3       61.66       -2.61     29.82 o 
   0   3   3      440.24      450.55     13.10 o 
   1   3   3      204.71      225.51     27.26 o 
   2   3   3      155.38      211.97     54.90 o 
   3   3   3      194.17      162.44     20.90 o 
   4   3   3       85.16      112.61     19.80 o 
   5   3   3       72.08       79.51     19.92 o 
   6   3   3       70.56      102.61     59.32 o 
   7   3   3      204.15      208.52     79.47 o 
   8   3   3        1.35      -28.31     28.31 o 
   9   3   3        6.41       27.28     22.32 o 
  10   3   3        8.06       -6.92     24.15 o 
  11   3   3        4.65      -12.20     24.12 o 
  12   3   3        0.13      -24.11     24.11 o 
  13   3   3        1.00      -10.86     28.09 o 
 -14   4   3        0.03      -30.11     97.15 o 
 -13   4   3        8.49      -25.46     25.46 o 
 -12   4   3       63.02      115.79     52.80 o 
 -11   4   3        0.22      -10.69     81.99 o 
 -10   4   3        4.12       18.64     27.61 o 
  -9   4   3       71.61       46.06     22.32 o 
  -8   4   3      258.40      248.41     24.60 o 
  -7   4   3       12.13       35.75     40.41 o 
  -6   4   3       13.65      -16.11     17.79 o 
  -5   4   3       88.30       65.35     18.39 o 
  -4   4   3      494.76      515.98     42.57 o 
  -3   4   3       26.94       36.68     32.82 o 
  -2   4   3        3.92       23.29     73.70 o 
  -1   4   3       20.81       23.96      7.75 o 
   0   4   3      160.84      175.99     27.02 o 
   1   4   3      969.23      942.49     25.72 o 
   2   4   3     4594.94     4519.71     47.72 o 
   3   4   3     1514.18     1327.16     92.63 o 
   4   4   3     2024.98     2036.15     38.02 o 
   5   4   3      143.77      126.56     22.52 o 
   6   4   3       13.60       11.83     21.21 o 
   7   4   3        3.70      -28.78     76.41 o 
   8   4   3       42.09       24.50     23.59 o 
   9   4   3        0.14       27.51     47.24 o 
  10   4   3       23.06       33.41     87.90 o 
  11   4   3       12.06      -14.09     62.82 o 
  12   4   3        0.11       17.19     92.85 o 
 -14   5   3        2.21        3.15      1.00 o 
 -13   5   3       14.32       54.57     34.53 o 
 -12   5   3       26.91       68.80     31.86 o 
 -11   5   3       12.19      -25.59     33.85 o 
 -10   5   3        4.07       -4.94     35.59 o 
  -9   5   3        5.52       -4.71     34.05 o 
  -8   5   3      196.14      215.55     35.24 o 
  -7   5   3       24.20      -32.16     32.16 o 
  -6   5   3      110.09      117.40     27.03 o 
  -5   5   3       66.45       72.94     31.22 o 
  -4   5   3      462.68      435.51     32.61 o 
  -3   5   3      506.73      557.05     36.50 o 
  -2   5   3       36.48        0.00     25.60 o 
  -1   5   3      224.50      246.02     29.36 o 
   0   5   3       96.20      126.04     50.20 o 
   1   5   3       67.17       85.30     27.57 o 
   2   5   3       16.94      -25.93     27.86 o 
   3   5   3      114.27       73.65     32.24 o 
   4   5   3        0.78      -28.95     28.95 o 
   5   5   3      470.35      418.56     37.10 o 
   6   5   3        0.01        8.94     32.01 o 
   7   5   3        0.31       23.29     31.63 o 
   8   5   3        1.64       14.52     32.66 o 
   9   5   3        7.41        8.83      2.57 o 
  10   5   3        1.82       51.48     37.13 o 
  11   5   3        2.71       -5.28     37.06 o 
  12   5   3        0.00       43.25     33.29 o 
 -13   6   3        0.62        0.11     37.57 o 
 -12   6   3        9.79      -36.16     36.16 o 
 -11   6   3        0.02        0.24     31.09 o 
 -10   6   3        3.80        5.05      1.09 o 
  -9   6   3        4.63      -38.02     38.02 o 
  -8   6   3      113.87      113.65     37.72 o 
  -7   6   3      214.62      186.19     36.77 o 
  -6   6   3      218.22      213.26     34.91 o 
  -5   6   3       45.79       13.11     31.52 o 
  -4   6   3       88.12      130.95     33.18 o 
  -3   6   3      285.95      310.95     37.73 o 
  -2   6   3       12.77       32.24     26.69 o 
  -1   6   3       41.40       83.90     31.59 o 
   0   6   3       29.53       31.65      9.63 o 
   1   6   3      213.42      213.07     31.23 o 
   2   6   3      201.37      185.21     33.99 o 
   3   6   3       20.68       -8.70     29.04 o 
   4   6   3      116.19      126.42     35.21 o 
   5   6   3       17.95       -4.71     35.28 o 
   6   6   3       27.52      -34.02     34.62 o 
   7   6   3       28.74       20.12     33.58 o 
   8   6   3       44.76       46.69     38.93 o 
   9   6   3        3.80       -5.33     34.53 o 
  10   6   3        7.32      -40.52     40.52 o 
  11   6   3       22.46        0.00     39.43 o 
 -12   7   3        2.25       29.91     40.03 o 
 -11   7   3        3.12        3.15      1.00 o 
 -10   7   3       15.59      -37.30     37.30 o 
  -9   7   3        3.10        0.00     36.12 o 
  -8   7   3       10.94      -40.65     40.65 o 
  -7   7   3      137.72      126.54     36.53 o 
  -6   7   3      321.85      292.54     39.46 o 
  -5   7   3        1.58      -32.42     32.42 o 
  -4   7   3        9.44       77.54     34.39 o 
  -3   7   3       25.01       29.28      8.09 o 
  -2   7   3        7.26        7.75      2.19 o 
  -1   7   3      402.24      357.73     36.78 o 
   0   7   3        0.15      -39.59     39.59 o 
   1   7   3       24.83        4.71     31.70 o 
   2   7   3        0.86      -28.83     33.78 o 
   3   7   3      201.05      204.33     36.48 o 
   4   7   3      193.26      237.57     39.57 o 
   5   7   3       16.23       13.86      4.11 o 
   6   7   3        6.97      -38.57     38.57 o 
   7   7   3        9.78      -27.48     36.94 o 
   8   7   3       25.07       56.36     38.88 o 
   9   7   3        3.33        4.20      1.07 o 
  10   7   3        5.39        5.68      1.28 o 
 -11   8   3        9.25      -42.22     42.22 o 
 -10   8   3        3.63       -6.21     42.30 o 
  -9   8   3       18.88       19.57      6.24 o 
  -8   8   3        0.04       -5.97     37.30 o 
  -7   8   3       49.00       48.78     13.75 o 
  -6   8   3       22.80       92.05     39.65 o 
  -5   8   3       56.82       57.15     15.51 o 
  -4   8   3       11.67      -38.66     38.66 o 
  -3   8   3        0.27        0.94     37.40 o 
  -2   8   3        0.16        0.19     36.35 o 
  -1   8   3       14.39      -21.47     38.51 o 
   0   8   3        1.16        8.23     26.90 o 
   1   8   3      441.50      385.24     43.51 o 
   2   8   3        8.03        5.46     33.80 o 
   3   8   3       12.30        0.00     38.71 o 
   4   8   3      154.44      144.56     38.72 o 
   5   8   3       54.21       63.96     38.93 o 
   6   8   3        3.38       29.67     39.02 o 
   7   8   3        0.53      -35.85     35.85 o 
   8   8   3        2.64      -42.53     42.53 o 
   9   8   3        0.10        0.97     37.99 o 
  -9   9   3       23.04        6.72     42.00 o 
  -8   9   3        1.17      -44.24     44.24 o 
  -7   9   3        2.87        0.00     40.13 o 
  -6   9   3        3.89        4.35      0.84 o 
  -5   9   3       30.45       28.85      8.12 o 
  -4   9   3       58.22      144.95     44.86 o 
  -3   9   3       44.32        0.00     38.28 o 
  -2   9   3       21.07       49.60     35.09 o 
  -1   9   3        8.31      -18.57     41.17 o 
   0   9   3        0.22       58.61     31.01 o 
   1   9   3        2.07      -42.22     42.22 o 
   2   9   3        5.36        5.93      1.05 o 
   3   9   3       36.64      -41.70     41.70 o 
   4   9   3       28.12       70.84     43.77 o 
   5   9   3       20.98       13.09     38.62 o 
   6   9   3        0.01       26.50     42.74 o 
   7   9   3       11.46       53.80     40.66 o 
  -7  10   3       11.02      -48.97     48.97 o 
  -6  10   3        0.19      -14.50     48.37 o 
  -5  10   3        5.36       21.62     49.54 o 
  -4  10   3        3.05        3.41      1.04 o 
  -3  10   3        3.39      -52.52     52.52 o 
  -2  10   3       54.91      113.65     44.90 o 
  -1  10   3        7.32        7.53      2.09 o 
   0  10   3        5.67        5.01      1.26 o 
   1  10   3        8.29        0.00     48.64 o 
   2  10   3        4.59       71.82     41.86 o 
   3  10   3        3.46       94.07     47.88 o 
   4  10   3       23.05       36.48     44.53 o 
   5  10   3        0.52       73.71     44.86 o 
  -2  11   3       12.93      -24.34     50.16 o 
  -1  11   3       14.06       73.12     51.17 o 
   0  11   3        1.62       50.83     81.36 o 
 -14   0   4       43.20       99.01     34.44 o 
 -12   0   4      236.33      214.65     37.68 o 
 -10   0   4       32.12      -11.73     28.15 o 
  -8   0   4      383.28      353.86     48.58 o 
  -6   0   4     8339.67     8206.44     71.98 o 
  -4   0   4      727.60      776.55     23.84 o 
  -2   0   4      893.72      930.44     36.92 o 
   0   0   4     5778.81     5493.27    239.12 o 
   2   0   4      140.41      119.76     23.70 o 
   4   0   4        3.13      -27.25     27.25 o 
   6   0   4       52.52       52.86     27.74 o 
   8   0   4        3.23      -31.57     31.57 o 
  10   0   4       39.12       83.80     30.70 o 
  12   0   4      117.61      145.99     31.57 o 
 -15   1   4       57.63       80.14     32.48 o 
 -14   1   4        7.09       59.71     62.11 o 
 -13   1   4        0.00       32.13     24.05 o 
 -12   1   4      256.75      172.33     50.86 o 
 -11   1   4       13.92       29.41     66.85 o 
 -10   1   4       42.26       -4.10     31.79 o 
  -9   1   4      219.03      216.71     19.49 o 
  -8   1   4       16.54      -29.21     29.21 o 
  -7   1   4      906.05      942.73     22.79 o 
  -6   1   4      173.30      428.09    159.12 o 
  -5   1   4       86.81       68.30     11.72 o 
  -4   1   4      549.21      579.74     18.74 o 
  -3   1   4       63.49      439.87    193.44 o 
  -2   1   4     1066.00     1056.81     29.06 o 
  -1   1   4       61.22       96.17     32.90 o 
   0   1   4      225.07      197.40     16.33 o 
   1   1   4      157.69      167.82     17.12 o 
   2   1   4      791.45      816.06     24.08 o 
   3   1   4      235.80      272.63     21.30 o 
   4   1   4      318.94      309.77     65.42 o 
   5   1   4      289.29      289.91     29.11 o 
   6   1   4      672.72      697.81     27.70 o 
   7   1   4        2.62       -4.75     20.33 o 
   8   1   4        0.33      109.74     78.86 o 
   9   1   4       10.19      -21.86     21.86 o 
  10   1   4        5.92        6.82      2.06 o 
  11   1   4        1.36       30.38     20.98 o 
  12   1   4        1.26       24.59     75.33 o 
  13   1   4        0.44       44.61     26.32 o 
 -15   2   4        9.26       13.95     25.00 o 
 -14   2   4       10.77      -43.00     54.68 o 
 -13   2   4        4.03       36.46     21.87 o 
 -12   2   4      282.15      294.05     26.12 o 
 -11   2   4       14.62      -56.83     92.90 o 
 -10   2   4        6.61      -21.90     21.90 o 
  -9   2   4       13.01        1.66     81.70 o 
  -8   2   4      381.96      461.27     52.04 o 
  -7   2   4      384.18      467.04    117.69 o 
  -6   2   4      123.99      117.23     16.93 o 
  -5   2   4      653.41      747.97     55.60 o 
  -4   2   4       19.11       20.79      6.49 o 
  -3   2   4       55.45       59.07     13.05 o 
  -2   2   4      157.35      170.05     20.72 o 
  -1   2   4       77.43      160.12     44.86 o 
   0   2   4      363.70      378.35     15.71 o 
   1   2   4     1844.37     1832.76     56.88 o 
   2   2   4       62.03       73.61     18.25 o 
   3   2   4        0.24      -20.55     20.55 o 
   4   2   4       21.41      -31.26     64.50 o 
   5   2   4       57.64       68.59     46.76 o 
   6   2   4       79.01       90.46     21.52 o 
   7   2   4      286.07      283.47     24.22 o 
   8   2   4        4.93        6.55      3.00 o 
   9   2   4       33.85      111.23     75.19 o 
  10   2   4        0.68       31.12     39.78 o 
  11   2   4        7.40       52.78     22.89 o 
  12   2   4        1.32       29.54     24.54 o 
 -15   3   4        1.04        1.91      1.02 o 
 -14   3   4        0.01      -34.48     34.48 o 
 -13   3   4        0.84      -22.88     22.88 o 
 -12   3   4       20.27       17.65     53.41 o 
 -11   3   4      479.18      429.92     27.77 o 
 -10   3   4      458.37      494.33     41.29 o 
  -9   3   4       13.17       47.48     24.30 o 
  -8   3   4      206.91      190.37     21.34 o 
  -7   3   4        0.54        0.86     41.70 o 
  -6   3   4      206.42      198.72     19.69 o 
  -5   3   4       23.67        6.73     16.55 o 
  -4   3   4      229.07      280.76     71.01 o 
  -3   3   4       29.85       23.98      7.89 o 
  -2   3   4     2504.13     2710.56    117.38 o 
  -1   3   4      488.88      545.98     22.41 o 
   0   3   4      408.03      420.14     35.36 o 
   1   3   4       46.92      112.83     49.42 o 
   2   3   4      325.15      203.23     54.89 o 
   3   3   4      343.40      354.12     22.64 o 
   4   3   4       51.45      103.87     41.68 o 
   5   3   4       18.78       59.97     50.15 o 
   6   3   4       15.01       46.55     21.01 o 
   7   3   4       17.90      -47.87     47.87 o 
   8   3   4       10.10       22.25     22.70 o 
   9   3   4        0.48      -13.42     23.44 o 
  10   3   4        4.91      -23.84     23.84 o 
  11   3   4        2.41       18.83     53.81 o 
  12   3   4       14.91        4.87     25.00 o 
 -14   4   4        3.33       13.52     87.29 o 
 -13   4   4        1.80      -50.05     50.05 o 
 -12   4   4        5.02       15.72     23.46 o 
 -11   4   4        4.03       33.62     20.99 o 
 -10   4   4       51.70       39.11     22.15 o 
  -9   4   4      429.51      409.79     60.96 o 
  -8   4   4       21.16       20.20     18.27 o 
  -7   4   4      351.94      339.14     21.43 o 
  -6   4   4       89.78       89.70     61.71 o 
  -5   4   4       15.19      -18.82     18.82 o 
  -4   4   4        0.66       -6.55     16.55 o 
  -3   4   4      697.05      727.11     23.77 o 
  -2   4   4        0.29        3.16     15.82 o 
  -1   4   4       49.95       49.12     18.58 o 
   0   4   4       28.14        0.92     32.31 o 
   1   4   4     1979.94     1975.94     82.31 o 
   2   4   4      227.76      253.39     21.79 o 
   3   4   4       61.38      100.32     55.08 o 
   4   4   4        0.21      -21.20     21.20 o 
   5   4   4       16.49       66.79     48.08 o 
   6   4   4       15.03      -32.66     32.66 o 
   7   4   4       46.25       28.33     23.02 o 
   8   4   4       68.20       40.17     74.86 o 
   9   4   4        2.77       24.83     79.40 o 
  10   4   4        1.48      138.34     98.64 o 
  11   4   4       10.68      -11.35     27.79 o 
  12   4   4        0.25        0.71     24.61 o 
 -14   5   4        2.58      -22.62     38.19 o 
 -13   5   4       13.71        5.48     35.71 o 
 -12   5   4        8.90       21.29     33.02 o 
 -11   5   4        1.31      -30.76     34.40 o 
 -10   5   4        7.70       59.10     32.51 o 
  -9   5   4       78.28      127.35     32.95 o 
  -8   5   4        1.97       -4.47     29.56 o 
  -7   5   4      557.32      514.61     38.94 o 
  -6   5   4      554.28      498.75     36.92 o 
  -5   5   4       86.34      129.05     28.58 o 
  -4   5   4       65.06       94.24     23.64 o 
  -3   5   4       14.51       33.04     23.13 o 
  -2   5   4       89.71      107.05     28.91 o 
  -1   5   4      131.87      153.63     31.15 o 
   0   5   4      135.17      160.07     24.35 o 
   1   5   4        2.47       -3.82     25.59 o 
   2   5   4       10.17       20.53      6.08 o 
   3   5   4        2.94       12.41     31.01 o 
   4   5   4      615.60      600.43     37.69 o 
   5   5   4      193.14      174.26     35.24 o 
   6   5   4        1.46       23.14     31.43 o 
   7   5   4        0.78       66.89     34.33 o 
   8   5   4        1.93       24.58     31.78 o 
   9   5   4        3.88      -30.27     34.39 o 
  10   5   4        8.49        5.14     37.50 o 
  11   5   4        6.91       10.55     34.97 o 
 -13   6   4        8.08        7.65      2.08 o 
 -12   6   4       48.62       -5.63     38.28 o 
 -11   6   4       11.03      -32.83     37.90 o 
 -10   6   4      159.62      190.82     33.74 o 
  -9   6   4        8.38       15.36     31.66 o 
  -8   6   4       14.81      -35.53     35.53 o 
  -7   6   4       62.68       42.86     33.73 o 
  -6   6   4      107.97      151.42     31.04 o 
  -5   6   4       72.47      115.36     31.40 o 
  -4   6   4        7.52       43.10     26.77 o 
  -3   6   4       49.91       33.75     31.21 o 
  -2   6   4        2.13      -29.24     31.42 o 
  -1   6   4        3.39       45.87     31.87 o 
   0   6   4       32.78       57.13     25.22 o 
   1   6   4        3.09       25.82     30.77 o 
   2   6   4      547.56      543.02     38.41 o 
   3   6   4        6.60        4.54     32.96 o 
   4   6   4      189.33      145.26     34.95 o 
   5   6   4      125.28       57.95     35.93 o 
   6   6   4      197.68      190.46     38.13 o 
   7   6   4      168.08      178.66     32.96 o 
   8   6   4        9.04       15.69     38.71 o 
   9   6   4        0.09        0.54     35.72 o 
  10   6   4        0.08       54.62     33.21 o 
 -12   7   4       11.19      -41.30     41.30 o 
 -11   7   4        0.80       70.39     38.01 o 
 -10   7   4        9.02        0.00     35.07 o 
  -9   7   4       75.48       61.35     36.04 o 
  -8   7   4        5.88      -32.54     36.38 o 
  -7   7   4        1.84       15.86     35.14 o 
  -6   7   4      185.83      102.71     39.99 o 
  -5   7   4       12.93       80.10     35.58 o 
  -4   7   4      202.34      204.61     38.22 o 
  -3   7   4       41.66       53.06     35.88 o 
  -2   7   4       38.38       40.74     12.95 o 
  -1   7   4        5.48       33.33     29.88 o 
   0   7   4       46.74       13.99     83.88 o 
   1   7   4        3.34      -35.16     35.16 o 
   2   7   4      105.43      114.58     36.10 o 
   3   7   4        0.19      -35.17     35.17 o 
   4   7   4       15.32       10.34     35.90 o 
   5   7   4       36.84      -36.93     36.93 o 
   6   7   4       15.33      -39.16     39.16 o 
   7   7   4        0.72        1.30     33.99 o 
   8   7   4       10.04        6.90     38.69 o 
   9   7   4        0.00        5.73     36.54 o 
 -11   8   4        1.83        2.88      0.71 o 
 -10   8   4        8.38        6.20     36.59 o 
  -9   8   4       19.27       -6.09     37.95 o 
  -8   8   4        1.82       47.81     37.54 o 
  -7   8   4      108.67      152.27     36.85 o 
  -6   8   4       17.21       68.90     37.20 o 
  -5   8   4       65.15       67.03     20.21 o 
  -4   8   4       62.09       83.22     41.12 o 
  -3   8   4        9.77       11.42      3.06 o 
  -2   8   4       64.63       59.85     37.63 o 
  -1   8   4       52.33       16.27     38.47 o 
   0   8   4       10.47      -26.73     26.73 o 
   1   8   4       69.00       43.95     38.82 o 
   2   8   4      167.94      116.62     38.12 o 
   3   8   4        0.01      -41.14     41.14 o 
   4   8   4       15.63       -5.73     36.96 o 
   5   8   4        8.17        0.00     34.93 o 
   6   8   4       39.54       29.60     41.58 o 
   7   8   4       23.03       30.09     44.71 o 
   8   8   4        3.91       12.20     43.80 o 
  -9   9   4       11.38       26.70     39.78 o 
  -8   9   4        3.00      -47.92     47.92 o 
  -7   9   4       36.20       35.86     10.63 o 
  -6   9   4        0.09      -39.75     39.75 o 
  -5   9   4      108.10      152.06     38.79 o 
  -4   9   4       39.59      106.52     39.75 o 
  -3   9   4       98.42       89.50     25.87 o 
  -2   9   4       44.09       43.04     12.67 o 
  -1   9   4       76.63       70.40     22.36 o 
   0   9   4      270.78      321.05     32.14 o 
   1   9   4       48.23       12.41     40.54 o 
   2   9   4       80.81       56.29     45.05 o 
   3   9   4       11.96       44.22     41.05 o 
   4   9   4        7.69      -41.15     41.15 o 
   5   9   4        0.02      -12.93     42.34 o 
   6   9   4        5.71        7.48      2.05 o 
  -7  10   4        0.92        0.00     45.04 o 
  -6  10   4        7.77      -47.08     47.08 o 
  -5  10   4        4.08       14.24     44.71 o 
  -4  10   4        3.09        3.83      1.00 o 
  -3  10   4        0.59       49.17     40.53 o 
  -2  10   4      108.76       28.01     52.63 o 
  -1  10   4       18.13      -47.95     47.95 o 
   0  10   4        0.47       56.36     35.05 o 
   1  10   4        3.43      -45.29     45.29 o 
   2  10   4       96.64       86.57     25.51 o 
   3  10   4        3.10        3.24      1.00 o 
   4  10   4        0.26       21.41     46.74 o 
 -15   0   5        7.34      -40.53     40.53 o 
 -13   0   5       45.79       60.30     32.61 o 
 -11   0   5      224.49      173.46     41.21 o 
  -9   0   5      130.45       99.24     30.18 o 
  -7   0   5      546.46      538.30     28.89 o 
  -5   0   5      923.06      939.45     32.65 o 
  -3   0   5     1455.73     1530.45     39.08 o 
  -1   0   5     6821.62     6802.19     58.36 o 
   1   0   5     1164.63     1097.52     35.69 o 
   3   0   5     2323.68     2340.22     56.69 o 
   5   0   5      622.91      594.08     39.21 o 
   7   0   5       18.54       -4.45     29.65 o 
   9   0   5      226.94      270.96     30.59 o 
  11   0   5        0.22        0.40     39.87 o 
 -15   1   5       90.17      114.76     91.46 o 
 -14   1   5       35.64       45.02     23.90 o 
 -13   1   5       44.30      126.95     65.04 o 
 -12   1   5        6.78      -22.15     22.15 o 
 -11   1   5      118.73      150.22     24.66 o 
 -10   1   5      152.67      187.68     18.93 o 
  -9   1   5       30.56      308.56    175.23 o 
  -8   1   5      247.32      247.97     23.05 o 
  -7   1   5        7.68      783.31    473.93 o 
  -6   1   5       31.02       46.43     13.66 o 
  -5   1   5     2332.80     2423.02     39.09 o 
  -4   1   5        7.91       37.95     68.72 o 
  -3   1   5      135.98      139.47     12.92 o 
  -2   1   5       36.52       29.29      8.32 o 
  -1   1   5       16.17        3.37     31.27 o 
   0   1   5     2663.33     2678.24     37.30 o 
   1   1   5      389.34      396.16     44.88 o 
   2   1   5        0.18        0.69     17.14 o 
   3   1   5        6.14        4.24     49.56 o 
   4   1   5      816.49      847.37     29.53 o 
   5   1   5        0.57      -26.74     26.74 o 
   6   1   5       30.27       14.76     22.10 o 
   7   1   5       10.75       -7.49     48.61 o 
   8   1   5       27.49        8.44     40.82 o 
   9   1   5        0.41      -44.18     44.18 o 
  10   1   5        9.39       79.08     83.05 o 
  11   1   5        3.03      -29.00     29.00 o 
  12   1   5        4.06       33.58     51.63 o 
 -15   2   5        2.48       -5.90     61.01 o 
 -14   2   5        2.23       26.06    127.42 o 
 -13   2   5       33.76       60.54     23.56 o 
 -12   2   5        0.00      -34.15     90.71 o 
 -11   2   5        8.16      -16.66     64.91 o 
 -10   2   5        8.65       43.08     41.62 o 
  -9   2   5      129.81      124.20     19.72 o 
  -8   2   5        4.31       45.16     82.63 o 
  -7   2   5        2.97       17.88     15.89 o 
  -6   2   5       18.06       21.85      6.94 o 
  -5   2   5     2145.56     2490.69    296.05 o 
  -4   2   5     4063.18     3994.34     82.98 o 
  -3   2   5      634.93      687.24     19.54 o 
  -2   2   5     2318.58     2345.94    242.94 o 
  -1   2   5       87.76       95.00     30.74 o 
   0   2   5       18.29       -5.05     15.27 o 
   1   2   5        9.21       -8.04     46.82 o 
   2   2   5      473.31      496.91     25.45 o 
   3   2   5      743.27      769.74     51.94 o 
   4   2   5      262.86      279.54     21.96 o 
   5   2   5       83.47      131.98     58.10 o 
   6   2   5       81.08       62.57     23.34 o 
   7   2   5      108.37      113.64     23.18 o 
   8   2   5       65.00       38.78     31.91 o 
   9   2   5       16.16      -25.29     25.72 o 
  10   2   5        1.27        4.10     24.13 o 
  11   2   5        2.84      -20.60     48.64 o 
  12   2   5        7.92       10.88      3.06 o 
 -15   3   5        0.46      -32.77     39.27 o 
 -14   3   5        0.98      -29.38     51.29 o 
 -13   3   5       47.81       51.76     25.85 o 
 -12   3   5        4.68      -18.58    115.62 o 
 -11   3   5       52.48       79.14     21.04 o 
 -10   3   5      889.51      772.15     74.48 o 
  -9   3   5       82.12       87.73     19.25 o 
  -8   3   5        0.03       20.94     18.06 o 
  -7   3   5      107.47      103.85     62.04 o 
  -6   3   5       52.73       71.08     17.19 o 
  -5   3   5     1476.40     1554.13     66.81 o 
  -4   3   5      341.24      363.95     74.03 o 
  -3   3   5      166.47      186.73     36.61 o 
  -2   3   5      190.59      230.65     36.60 o 
  -1   3   5     1009.36     1122.79     70.45 o 
   0   3   5      214.75      224.09     29.32 o 
   1   3   5      307.99      304.94     22.85 o 
   2   3   5      126.31      181.44     38.49 o 
   3   3   5       70.02       68.24     29.16 o 
   4   3   5      215.57      227.50     57.40 o 
   5   3   5       62.90       53.41     22.20 o 
   6   3   5        1.23      -51.01     70.25 o 
   7   3   5      125.31      116.48     83.58 o 
   8   3   5       19.45       29.75     74.31 o 
   9   3   5        3.36       11.59     38.01 o 
  10   3   5       17.18       -8.58     29.13 o 
  11   3   5        2.04      -22.73     22.73 o 
  12   3   5        7.55       14.57     83.02 o 
 -14   4   5       12.63       56.62     25.22 o 
 -13   4   5       33.28       29.67     72.11 o 
 -12   4   5       26.09       25.42      8.01 o 
 -11   4   5        8.49       59.23     56.26 o 
 -10   4   5      504.09      500.03     46.52 o 
  -9   4   5      133.55      267.00     77.13 o 
  -8   4   5        2.98       41.21     18.40 o 
  -7   4   5       26.66       59.39     18.11 o 
  -6   4   5        4.96       -0.26     33.56 o 
  -5   4   5      215.10      211.93     21.76 o 
  -4   4   5       76.13       66.22     22.32 o 
  -3   4   5     1191.19     1184.54    128.47 o 
  -2   4   5      130.23      174.57     30.38 o 
  -1   4   5       21.91       50.25     19.13 o 
   0   4   5       18.15      -16.44     35.30 o 
   1   4   5       26.88       50.36     20.72 o 
   2   4   5       87.48      211.31     64.93 o 
   3   4   5      378.55      371.43     53.72 o 
   4   4   5       35.96      109.67     35.99 o 
   5   4   5        6.57       29.86     59.41 o 
   6   4   5       36.06       72.70     29.64 o 
   7   4   5       30.81       18.95     48.98 o 
   8   4   5       67.87       33.85     25.92 o 
   9   4   5        2.09       15.60     61.13 o 
  10   4   5        4.81        4.61      1.02 o 
  11   4   5        0.03      -24.67     63.46 o 
 -14   5   5        0.95      -38.12     38.12 o 
 -13   5   5       28.96        5.57     36.21 o 
 -12   5   5        0.18        5.36     29.61 o 
 -11   5   5        6.52      -34.65     34.65 o 
 -10   5   5      316.57      248.77     37.71 o 
  -9   5   5      387.03      390.46     38.96 o 
  -8   5   5       90.58       98.99     27.52 o 
  -7   5   5      295.23      252.78     33.20 o 
  -6   5   5       97.33       54.39     28.14 o 
  -5   5   5       60.02       96.80     28.76 o 
  -4   5   5       40.56       43.85     12.33 o 
  -3   5   5       24.81       15.42     25.80 o 
  -2   5   5      365.82      335.33     34.25 o 
  -1   5   5        7.97        3.89     28.66 o 
   0   5   5       32.72       49.53     20.70 o 
   1   5   5       22.11      -33.38     33.38 o 
   2   5   5      316.38      297.52     39.31 o 
   3   5   5        0.47       -8.78     29.65 o 
   4   5   5      634.64      703.75     41.71 o 
   5   5   5        3.03       18.60     34.42 o 
   6   5   5      102.80       62.02     33.65 o 
   7   5   5       63.57       29.36     33.86 o 
   8   5   5        0.89      -35.88     35.88 o 
   9   5   5        0.56      -25.51     35.96 o 
  10   5   5        0.71      -10.39     31.58 o 
 -13   6   5        0.74      -42.74     42.74 o 
 -12   6   5        1.09      -11.40     40.38 o 
 -11   6   5        9.47       22.07     34.23 o 
 -10   6   5        0.08        0.78     32.65 o 
  -9   6   5        0.31       41.31     31.18 o 
  -8   6   5       93.09      104.77     36.87 o 
  -7   6   5      133.92      134.95     34.22 o 
  -6   6   5      274.29      219.41     36.06 o 
  -5   6   5      110.68      163.35     34.25 o 
  -4   6   5      126.18      159.85     33.92 o 
  -3   6   5       69.76       91.96     26.59 o 
  -2   6   5      110.77      156.79     30.60 o 
  -1   6   5       73.19       43.69     32.90 o 
   0   6   5      128.12      163.37     37.41 o 
   1   6   5      185.78      212.30     31.27 o 
   2   6   5        2.16       13.82     29.66 o 
   3   6   5     1218.31     1203.94     51.54 o 
   4   6   5        3.10        3.83      0.62 o 
   5   6   5      178.19      159.55     40.33 o 
   6   6   5       52.29       64.08     20.05 o 
   7   6   5        0.01      -36.74     36.74 o 
   8   6   5        1.90      -35.47     35.47 o 
   9   6   5       11.90       21.49     36.39 o 
  10   6   5        9.04      -38.14     39.39 o 
 -12   7   5       35.56       26.75      8.01 o 
 -11   7   5        2.97      -42.18     42.18 o 
 -10   7   5       17.53        0.00     42.34 o 
  -9   7   5        0.00      -38.13     38.13 o 
  -8   7   5      245.36      300.60     40.81 o 
  -7   7   5       77.99       69.22     34.61 o 
  -6   7   5       37.75       52.61     14.93 o 
  -5   7   5        3.04       15.26     34.99 o 
  -4   7   5      167.33      164.80     36.99 o 
  -3   7   5       11.78      -38.33     38.33 o 
  -2   7   5       84.97       93.17     33.55 o 
  -1   7   5        6.32      -36.33     36.33 o 
   0   7   5       64.18       58.99     24.67 o 
   1   7   5      327.97      284.29     42.01 o 
   2   7   5        8.75       50.79     36.09 o 
   3   7   5      107.81       77.50     39.77 o 
   4   7   5       92.24       21.02     41.58 o 
   5   7   5       58.33       58.89     33.93 o 
   6   7   5       87.73       91.76     27.34 o 
   7   7   5       89.68       89.83     25.34 o 
   8   7   5        2.11        3.00      0.90 o 
   9   7   5        0.40        0.40     36.39 o 
 -11   8   5       59.43       55.39     15.35 o 
 -10   8   5        4.07      -42.03     42.03 o 
  -9   8   5       11.97        9.01      2.50 o 
  -8   8   5       47.54       45.94     13.91 o 
  -7   8   5       48.37      -23.49     40.94 o 
  -6   8   5        2.78      -11.55     38.50 o 
  -5   8   5        1.71      -42.00     42.00 o 
  -4   8   5      140.04      145.57     38.33 o 
  -3   8   5       30.39      110.91     39.77 o 
  -2   8   5       31.19       82.65     36.05 o 
  -1   8   5      633.12      594.56     46.26 o 
   0   8   5      140.12      175.69     32.95 o 
   1   8   5       86.48      111.40     34.32 o 
   2   8   5        2.17       67.50     35.75 o 
   3   8   5       38.90       34.11     39.40 o 
   4   8   5        1.73       23.02     40.92 o 
   5   8   5        0.75       40.87     34.39 o 
   6   8   5        3.64       17.74     38.60 o 
   7   8   5        1.59      -44.66     44.66 o 
  -9   9   5        8.19       39.99     39.99 o 
  -8   9   5        4.04       46.03     41.98 o 
  -7   9   5       13.71      -19.46     45.29 o 
  -6   9   5       17.28       32.04     41.37 o 
  -5   9   5       24.03       94.92     43.49 o 
  -4   9   5       36.81       37.59     44.74 o 
  -3   9   5       89.45      161.71     38.29 o 
  -2   9   5       58.28      105.21     39.29 o 
  -1   9   5        2.46      -30.85     40.89 o 
   0   9   5        3.85      142.61     80.30 o 
   1   9   5      102.77       99.00     30.42 o 
   2   9   5       49.09       75.03     39.77 o 
   3   9   5        6.48      -12.61     37.48 o 
   4   9   5        9.20        6.34     43.39 o 
   5   9   5       40.78       38.75     10.54 o 
   6   9   5        2.25      -44.12     44.12 o 
  -6  10   5        3.07        7.08     45.33 o 
  -5  10   5      166.55      185.59     52.32 o 
  -4  10   5       34.20       21.03     45.78 o 
  -3  10   5      146.04      146.25     47.09 o 
  -2  10   5        1.51      -48.56     48.64 o 
  -1  10   5        3.41       20.77     42.76 o 
   0  10   5        2.63       13.31     96.98 o 
   1  10   5        2.17       27.76     42.20 o 
   2  10   5        9.81      -44.98     44.98 o 
   3  10   5       23.05       20.96     44.02 o 
 -14   0   6       76.24       27.50     34.27 o 
 -12   0   6        4.47       28.93     33.92 o 
 -10   0   6       80.61      121.73     33.70 o 
  -8   0   6      258.15      290.66     34.88 o 
  -6   0   6     1424.09     1467.87     55.77 o 
  -4   0   6     1316.67     1369.90     74.91 o 
  -2   0   6     6059.60     5905.97     58.43 o 
   0   0   6     1198.10     1375.42    105.89 o 
   2   0   6      484.21      418.08     33.13 o 
   4   0   6      405.30      404.45     37.22 o 
   6   0   6      470.25      419.53     38.46 o 
   8   0   6       19.12       14.20     30.32 o 
  10   0   6       44.46       63.48     31.16 o 
 -15   1   6        8.35      -29.13     29.13 o 
 -14   1   6       30.77       29.77      8.75 o 
 -13   1   6        2.80      -24.45     24.45 o 
 -12   1   6       38.92      -45.00    113.05 o 
 -11   1   6        4.74      102.62    160.81 o 
 -10   1   6        1.40      207.90    125.46 o 
  -9   1   6      315.71      509.71    214.12 o 
  -8   1   6      355.82      342.78     35.78 o 
  -7   1   6      281.70      277.13     18.18 o 
  -6   1   6      645.05      673.08     57.90 o 
  -5   1   6      378.31      396.50     29.78 o 
  -4   1   6     1172.08     1185.88     23.73 o 
  -3   1   6     1743.96     1553.61    105.86 o 
  -2   1   6      133.03      123.62     15.17 o 
  -1   1   6      107.84      129.08     34.51 o 
   0   1   6      658.15      736.45     38.42 o 
   1   1   6      276.61      260.07     20.01 o 
   2   1   6       68.31      125.17     31.62 o 
   3   1   6      183.40      229.45     21.49 o 
   4   1   6       78.68       90.33     19.30 o 
   5   1   6       41.08       78.61     52.21 o 
   6   1   6      209.56      214.96     24.36 o 
   7   1   6       11.95       42.23     25.27 o 
   8   1   6        3.52       96.72     63.22 o 
   9   1   6        2.66      -31.44     35.78 o 
  10   1   6       35.29       87.90     87.24 o 
  11   1   6        2.48        3.60      1.07 o 
 -15   2   6        1.97      -47.14     76.97 o 
 -14   2   6        6.25       57.22     25.94 o 
 -13   2   6       18.25      -23.90     23.90 o 
 -12   2   6       66.71      109.59     46.38 o 
 -11   2   6       65.21       65.70     20.07 o 
 -10   2   6      121.98      115.55     20.04 o 
  -9   2   6       18.64       18.34     25.64 o 
  -8   2   6      258.23      242.69     19.99 o 
  -7   2   6      164.60      161.22     43.56 o 
  -6   2   6      334.14      353.25    105.87 o 
  -5   2   6      601.34      579.27     42.69 o 
  -4   2   6      349.91      343.79     18.71 o 
  -3   2   6      949.79      959.48     45.73 o 
  -2   2   6        0.01       33.26     33.31 o 
  -1   2   6     1801.99     1832.32    135.24 o 
   0   2   6     1202.59     1213.23     49.75 o 
   1   2   6     1264.97     1356.94     60.65 o 
   2   2   6       46.88       46.63     44.20 o 
   3   2   6        2.27      -34.49     34.49 o 
   4   2   6       53.55       10.86     69.89 o 
   5   2   6      147.56      162.37     61.26 o 
   6   2   6      131.03      151.70     83.25 o 
   7   2   6      132.55      154.13     26.24 o 
   8   2   6        2.34       46.96     24.29 o 
   9   2   6        0.07        0.89     21.99 o 
  10   2   6        2.62      -17.60     53.43 o 
  11   2   6       17.79      -12.94     26.02 o 
 -15   3   6        9.93      -23.00     43.14 o 
 -14   3   6        1.64       32.66     52.51 o 
 -13   3   6       52.12        1.30     47.54 o 
 -12   3   6        1.41      -24.14     65.33 o 
 -11   3   6      106.87      109.49     42.78 o 
 -10   3   6       36.01       -5.38     49.22 o 
  -9   3   6      525.45      529.09     83.89 o 
  -8   3   6       21.98       12.20     17.77 o 
  -7   3   6       33.84       39.42     11.43 o 
  -6   3   6       25.12       56.57     83.42 o 
  -5   3   6       69.71       73.17     16.53 o 
  -4   3   6      424.67      484.37     61.79 o 
  -3   3   6      294.32      307.92     20.48 o 
  -2   3   6       12.80       77.69     44.26 o 
  -1   3   6      265.34      281.95     22.27 o 
   0   3   6       15.24      -33.40     33.40 o 
   1   3   6       74.83      100.54     56.93 o 
   2   3   6        0.65       18.19     32.01 o 
   3   3   6        2.26        1.24     43.82 o 
   4   3   6        0.60        2.43     36.79 o 
   5   3   6      115.40      117.50     22.58 o 
   6   3   6       76.40       31.79     25.20 o 
   7   3   6      122.43      141.45     24.55 o 
   8   3   6       14.55       35.73     24.81 o 
   9   3   6       33.98      195.82     89.79 o 
  10   3   6        4.91       -8.83     49.23 o 
  11   3   6        0.07        0.55     47.57 o 
 -14   4   6        5.08      -22.65     34.00 o 
 -13   4   6        6.03       19.31     26.73 o 
 -12   4   6       55.51       98.86    141.06 o 
 -11   4   6       71.96       99.54     82.29 o 
 -10   4   6        6.70       -2.59     40.36 o 
  -9   4   6       26.61       38.84     51.84 o 
  -8   4   6      139.03      122.06     34.18 o 
  -7   4   6       94.34      264.07    134.11 o 
  -6   4   6       28.68       66.30     50.52 o 
  -5   4   6       36.79        1.83     18.83 o 
  -4   4   6       31.03      -31.91     51.43 o 
  -3   4   6     1131.38     1187.30     67.99 o 
  -2   4   6       37.43       50.04     29.55 o 
  -1   4   6       32.90      161.21    117.19 o 
   0   4   6      233.39      257.26     16.07 o 
   1   4   6        3.65      -21.60     21.60 o 
   2   4   6      352.50      370.01     35.16 o 
   3   4   6      131.67      130.81     22.66 o 
   4   4   6      361.95      353.62     28.64 o 
   5   4   6       76.41       48.35     23.80 o 
   6   4   6       48.12       33.90     24.74 o 
   7   4   6      136.68      124.61     43.00 o 
   8   4   6       32.77       33.58      9.93 o 
   9   4   6       52.20      110.80     44.83 o 
  10   4   6        0.65       35.73     40.28 o 
 -14   5   6        6.60      -34.41     34.41 o 
 -13   5   6        9.84       51.04     33.68 o 
 -12   5   6        0.63       54.73     28.17 o 
 -11   5   6       37.19       94.87     34.75 o 
 -10   5   6        7.75      -37.74     37.74 o 
  -9   5   6      380.61      393.52     38.77 o 
  -8   5   6      264.48      288.90     34.85 o 
  -7   5   6       21.76       17.99      5.44 o 
  -6   5   6      249.26      238.25     34.15 o 
  -5   5   6       37.18       67.26     28.97 o 
  -4   5   6      142.05      139.33     26.60 o 
  -3   5   6        0.06      -29.74     29.74 o 
  -2   5   6        7.79       -4.12     27.48 o 
  -1   5   6       61.94        4.14     31.08 o 
   0   5   6      471.50      492.17     45.94 o 
   1   5   6       52.62       30.52     29.31 o 
   2   5   6        0.41       22.37     27.31 o 
   3   5   6        5.75      -38.93     38.93 o 
   4   5   6      182.54      164.52     41.44 o 
   5   5   6      206.40      200.24     35.78 o 
   6   5   6       29.81       29.68      8.51 o 
   7   5   6        2.02       54.90     33.93 o 
   8   5   6       14.19        5.07     32.36 o 
   9   5   6        5.07      -37.22     37.22 o 
  10   5   6        1.00       -5.21     34.93 o 
 -13   6   6       79.59       72.85     22.08 o 
 -12   6   6        0.59      -33.91     33.91 o 
 -11   6   6        9.94      -16.79     39.11 o 
 -10   6   6       30.38      -37.70     37.70 o 
  -9   6   6       77.21       78.92     23.19 o 
  -8   6   6        5.03      -33.96     33.96 o 
  -7   6   6      156.12      147.06     37.27 o 
  -6   6   6       15.27      -19.14     32.80 o 
  -5   6   6       22.78       28.07     35.35 o 
  -4   6   6        4.31        5.16      1.03 o 
  -3   6   6       14.96       50.17     30.47 o 
  -2   6   6        0.37      -18.20     33.66 o 
  -1   6   6      104.37      114.54     35.11 o 
   0   6   6       43.33       22.75     55.74 o 
   1   6   6      629.91      647.22     45.12 o 
   2   6   6       54.70       43.29     36.13 o 
   3   6   6      642.56      588.11     46.10 o 
   4   6   6        0.51        0.63     31.31 o 
   5   6   6       57.41       81.29     34.48 o 
   6   6   6        6.59      -39.44     39.44 o 
   7   6   6        0.61      -10.47     33.77 o 
   8   6   6        0.71        0.32     35.57 o 
   9   6   6        0.61      -34.81     34.81 o 
 -12   7   6       13.39      -37.84     37.84 o 
 -11   7   6       23.08       20.43      6.94 o 
 -10   7   6       63.95       34.99     40.44 o 
  -9   7   6        5.75       62.52     33.95 o 
  -8   7   6      139.21       94.21     38.26 o 
  -7   7   6       25.38       21.65     36.65 o 
  -6   7   6      101.48      120.00     37.45 o 
  -5   7   6      200.63      192.10     37.19 o 
  -4   7   6       89.83       89.30     25.24 o 
  -3   7   6      127.52      162.32     38.42 o 
  -2   7   6        0.68       15.16     33.60 o 
  -1   7   6        4.60       60.78     34.54 o 
   0   7   6        7.73       14.10      4.05 o 
   1   7   6      178.10      195.97     40.13 o 
   2   7   6       32.28      -38.98     38.98 o 
   3   7   6       40.38       41.46     12.43 o 
   4   7   6       20.72       48.24     39.10 o 
   5   7   6        6.95        5.18      1.31 o 
   6   7   6        1.70      -42.08     42.08 o 
   7   7   6        0.46        0.82     38.15 o 
   8   7   6       21.23       90.00     34.25 o 
 -11   8   6        0.80       12.77     40.96 o 
 -10   8   6        0.17        0.00     38.45 o 
  -9   8   6       16.42      -40.43     40.43 o 
  -8   8   6       22.74      -12.06     40.33 o 
  -7   8   6       15.05      -44.26     44.26 o 
  -6   8   6       19.25      -17.52     40.72 o 
  -5   8   6        0.36       34.51     36.60 o 
  -4   8   6      415.82      431.77     44.35 o 
  -3   8   6      119.97      107.04     39.09 o 
  -2   8   6      202.68      241.12     38.96 o 
  -1   8   6       46.67       28.03     35.58 o 
   0   8   6       21.99       -0.09     25.76 o 
   1   8   6        0.64       62.28     34.58 o 
   2   8   6       42.40       40.65     12.51 o 
   3   8   6        2.55       22.98     38.30 o 
   4   8   6      134.07      118.66     31.32 o 
   5   8   6       40.16       39.23     12.20 o 
   6   8   6       23.96      -41.10     41.10 o 
   7   8   6        0.16      -23.80     40.16 o 
  -9   9   6       22.91      -47.52     47.52 o 
  -8   9   6       42.94      -26.39     44.55 o 
  -7   9   6       32.62       26.05     40.39 o 
  -6   9   6       42.49      115.69     43.83 o 
  -5   9   6        0.09      -41.93     41.93 o 
  -4   9   6       29.04      -39.95     39.95 o 
  -3   9   6        7.48      -12.53     40.27 o 
  -2   9   6       28.61      -40.59     40.59 o 
  -1   9   6        6.02      -24.81     37.52 o 
   0   9   6        0.08      177.33    114.78 o 
   1   9   6       24.36      -43.97     43.97 o 
   2   9   6        9.10       -6.29     41.20 o 
   3   9   6        1.54       31.40     36.83 o 
   4   9   6        9.64      -37.87     41.69 o 
   5   9   6        0.73      -44.07     44.07 o 
  -6  10   6      102.98      205.25     55.40 o 
  -5  10   6        0.02      -42.16     43.85 o 
  -4  10   6       39.97       48.81     42.85 o 
  -3  10   6       50.44       62.36     46.86 o 
  -2  10   6       12.49      -44.06     44.06 o 
  -1  10   6       29.09      -27.48     44.05 o 
   0  10   6       10.08      -10.95     65.33 o 
   1  10   6       10.35      -42.60     42.60 o 
   2  10   6       44.20       44.23     12.40 o 
 -15   0   7       17.18       42.39     40.75 o 
 -13   0   7        3.61      -35.91     35.91 o 
 -11   0   7        6.24      -45.30     45.30 o 
  -9   0   7        2.32      -11.56     26.10 o 
  -7   0   7      199.53      213.17     29.88 o 
  -5   0   7        4.34        5.54      1.42 o 
  -3   0   7     1020.76      991.59     34.07 o 
  -1   0   7      874.10      908.38     35.07 o 
   1   0   7      188.26      165.12     27.95 o 
   3   0   7      704.99      606.57     43.71 o 
   5   0   7       21.76       23.03     26.36 o 
   7   0   7       13.58        4.79     33.92 o 
   9   0   7       10.13       -4.94     33.06 o 
  11   0   7        0.69        0.59     28.61 o 
 -15   1   7       28.58      -28.43     28.43 o 
 -14   1   7       46.12       43.84     81.78 o 
 -13   1   7       97.26       56.64     82.50 o 
 -12   1   7       16.70      -23.75     24.39 o 
 -11   1   7        0.49      144.91    312.91 o 
 -10   1   7        0.04      497.55    608.28 o 
  -9   1   7        5.28        5.22      1.64 o 
  -8   1   7        6.32        8.96      2.65 o 
  -7   1   7      572.52      601.34     23.92 o 
  -6   1   7       18.44       41.69     12.39 o 
  -5   1   7      697.22      766.87     22.84 o 
  -4   1   7        0.33       26.34     34.29 o 
  -3   1   7       23.78      -22.38     34.57 o 
  -2   1   7      230.47      282.21     38.97 o 
  -1   1   7      448.82      479.36     23.90 o 
   0   1   7       16.55       10.39     20.73 o 
   1   1   7     1024.47     1167.56    119.85 o 
   2   1   7      231.29      232.72     23.54 o 
   3   1   7        6.49       -9.04     78.95 o 
   4   1   7       20.04       13.64     42.22 o 
   5   1   7      108.25      146.52     23.52 o 
   6   1   7        6.21      -44.45     44.45 o 
   7   1   7       93.69       86.55     38.12 o 
   8   1   7        8.73       48.91     21.73 o 
   9   1   7       53.42       81.12     23.25 o 
  10   1   7        3.04        3.78      0.68 o 
  11   1   7        9.39      -23.51     23.51 o 
 -15   2   7        0.84      -21.02     50.15 o 
 -14   2   7        5.10       44.99     24.06 o 
 -13   2   7       16.88      -13.53     48.12 o 
 -12   2   7       73.95       88.80     25.20 o 
 -11   2   7        1.28      -12.83     54.42 o 
 -10   2   7      188.72      202.07     28.73 o 
  -9   2   7      145.98      107.91     92.54 o 
  -8   2   7      231.11      306.00     47.75 o 
  -7   2   7        1.30       56.24     46.42 o 
  -6   2   7      410.06      423.95     74.29 o 
  -5   2   7      891.11      858.81     39.14 o 
  -4   2   7      834.96      842.96     73.85 o 
  -3   2   7       43.82       17.83     16.88 o 
  -2   2   7      371.90      354.28     21.59 o 
  -1   2   7      311.36      348.67     22.31 o 
   0   2   7       99.75       87.32     24.03 o 
   1   2   7      161.48      146.02     20.30 o 
   2   2   7       46.48       52.94     13.15 o 
   3   2   7      347.39      356.32     32.08 o 
   4   2   7      101.73       60.98     22.30 o 
   5   2   7       27.63      126.46     52.85 o 
   6   2   7       61.91       17.50     30.48 o 
   7   2   7       12.51       64.60     45.27 o 
   8   2   7       43.89       71.51     21.82 o 
   9   2   7      106.07       58.66     29.31 o 
  10   2   7        1.55        3.41      1.10 o 
  11   2   7        1.80      -22.34     40.01 o 
 -15   3   7        4.73      -47.29     50.45 o 
 -14   3   7        6.00        6.43      2.04 o 
 -13   3   7        2.77        3.63      0.86 o 
 -12   3   7        1.10      -24.67     24.67 o 
 -11   3   7       58.46       62.13     31.86 o 
 -10   3   7      264.43      247.28     25.10 o 
  -9   3   7      102.47      127.30     28.36 o 
  -8   3   7       87.28      103.72     39.09 o 
  -7   3   7        9.04       -0.06     69.99 o 
  -6   3   7       31.99       27.75      8.45 o 
  -5   3   7       68.66       81.48     50.38 o 
  -4   3   7      115.24      111.54     17.80 o 
  -3   3   7     1004.08      987.80     29.54 o 
  -2   3   7      156.22      196.65     63.47 o 
  -1   3   7      140.04      183.86     39.84 o 
   0   3   7       95.71       82.92     24.53 o 
   1   3   7      198.69      129.53     51.33 o 
   2   3   7      748.68      765.08     29.82 o 
   3   3   7      153.80      161.08     23.02 o 
   4   3   7       29.61       65.30     22.80 o 
   5   3   7       55.24       25.99     41.87 o 
   6   3   7      474.81      484.18     30.59 o 
   7   3   7        1.15      -22.44     67.38 o 
   8   3   7        3.35      -22.10     22.83 o 
   9   3   7       20.94       20.84      6.27 o 
  10   3   7        1.95       10.10     39.98 o 
 -14   4   7        0.32       21.41     49.47 o 
 -13   4   7        0.32      -16.47     26.30 o 
 -12   4   7      208.09      196.88     30.20 o 
 -11   4   7       23.28       53.76     22.46 o 
 -10   4   7       51.88       68.74     22.73 o 
  -9   4   7       57.46       70.08     21.53 o 
  -8   4   7       99.70      170.93     33.24 o 
  -7   4   7        0.33      -18.89     20.09 o 
  -6   4   7      404.54      414.72     25.55 o 
  -5   4   7      288.26      315.49     22.08 o 
  -4   4   7       43.57        5.69     51.22 o 
  -3   4   7       79.47       73.87     21.71 o 
  -2   4   7       27.81      -37.99     37.99 o 
  -1   4   7       36.30       46.33     59.29 o 
   0   4   7      151.95      121.41     16.79 o 
   1   4   7      539.95      496.44     28.89 o 
   2   4   7        9.71      -33.53     33.53 o 
   3   4   7       18.47       -6.53     41.18 o 
   4   4   7      564.18      542.71     35.84 o 
   5   4   7      277.48      300.43     86.16 o 
   6   4   7        4.36      -28.99     28.99 o 
   7   4   7        1.42       71.99     90.85 o 
   8   4   7       15.09       34.72     49.73 o 
   9   4   7        0.19      -34.14     52.96 o 
  10   4   7        3.03       49.65     40.81 o 
 -14   5   7        7.93      -23.99     36.97 o 
 -13   5   7        6.63      -38.08     38.08 o 
 -12   5   7       21.59      -33.67     36.35 o 
 -11   5   7      177.76      162.12     37.43 o 
 -10   5   7       44.74       45.98     13.94 o 
  -9   5   7      191.29      187.05     39.53 o 
  -8   5   7       15.92       15.12      4.94 o 
  -7   5   7      117.82      128.61     30.82 o 
  -6   5   7      166.09      216.54     36.21 o 
  -5   5   7       15.43       11.21      3.11 o 
  -4   5   7        5.84        6.20      2.00 o 
  -3   5   7      258.13      316.77     32.83 o 
  -2   5   7       64.14       91.65     30.03 o 
  -1   5   7      495.88      494.98     39.66 o 
   0   5   7       96.08       60.82     23.79 o 
   1   5   7       32.59       59.82     31.96 o 
   2   5   7      278.69      310.09     35.50 o 
   3   5   7      147.93      162.84     35.99 o 
   4   5   7      104.07       87.43     25.25 o 
   5   5   7       11.52        9.99      3.00 o 
   6   5   7        3.48        0.00     37.91 o 
   7   5   7       27.36       30.52     35.21 o 
   8   5   7        5.69        0.00     35.66 o 
   9   5   7       32.98       30.42      9.27 o 
 -13   6   7        6.97       24.26     39.13 o 
 -12   6   7        5.61      -35.87     35.87 o 
 -11   6   7       35.86      -39.88     39.88 o 
 -10   6   7        0.41      -35.23     35.23 o 
  -9   6   7        3.45        3.47      1.08 o 
  -8   6   7       30.81      -33.46     33.46 o 
  -7   6   7      142.88      155.43     37.38 o 
  -6   6   7       19.15      -34.00     34.00 o 
  -5   6   7        5.45       48.58     32.95 o 
  -4   6   7        0.69      -14.40     31.88 o 
  -3   6   7       10.75      -34.80     34.80 o 
  -2   6   7      156.22      133.59     32.87 o 
  -1   6   7      150.80      129.74     35.91 o 
   0   6   7       19.68       14.36     23.22 o 
   1   6   7      113.18      167.44     37.05 o 
   2   6   7       73.82       75.66     25.08 o 
   3   6   7       62.75       35.44     34.00 o 
   4   6   7        8.88      -33.90     33.90 o 
   5   6   7       68.64       46.74     37.84 o 
   6   6   7        0.88       68.29     34.12 o 
   7   6   7        0.57      -33.98     33.98 o 
   8   6   7        5.18       21.43     35.16 o 
 -12   7   7        7.88      -39.48     39.48 o 
 -11   7   7       11.46      -40.46     40.46 o 
 -10   7   7        3.57        3.93      0.96 o 
  -9   7   7       25.79      -28.96     38.91 o 
  -8   7   7        5.76       50.86     32.10 o 
  -7   7   7      467.30      439.56     58.07 o 
  -6   7   7        6.87       21.66     33.68 o 
  -5   7   7       35.75      -37.73     37.73 o 
  -4   7   7       22.51      -35.69     35.69 o 
  -3   7   7        0.08       62.84     37.32 o 
  -2   7   7      521.33      563.71     42.44 o 
  -1   7   7        0.11        0.53     32.14 o 
   0   7   7      105.88      109.13     28.22 o 
   1   7   7       50.03       57.48     13.85 o 
   2   7   7        3.59      -35.68     35.68 o 
   3   7   7        0.83       43.21     35.80 o 
   4   7   7        3.78       21.81     36.32 o 
   5   7   7        5.50        6.39      2.00 o 
   6   7   7        3.06       33.28     37.23 o 
   7   7   7        4.51      -38.85     38.85 o 
 -10   8   7        5.22       19.10     41.59 o 
  -9   8   7       13.08       24.99     37.20 o 
  -8   8   7        0.00      -40.56     40.56 o 
  -7   8   7       16.80        6.00     37.03 o 
  -6   8   7       33.83       35.60     37.70 o 
  -5   8   7      116.84       46.79     42.59 o 
  -4   8   7      181.51      180.60     36.70 o 
  -3   8   7       29.01       21.49      7.03 o 
  -2   8   7      142.96      132.52     45.24 o 
  -1   8   7       12.29       45.71     37.85 o 
   0   8   7        8.74      -59.90     59.90 o 
   1   8   7        2.11        5.78     36.02 o 
   2   8   7        2.32      -37.01     37.01 o 
   3   8   7       87.56      151.02     37.87 o 
   4   8   7       11.40       11.71     36.68 o 
   5   8   7        2.99       17.63     38.43 o 
   6   8   7        2.79      -11.81     38.73 o 
  -8   9   7        0.75       26.62     44.39 o 
  -7   9   7       26.22       26.09      8.14 o 
  -6   9   7        0.06      -46.95     46.95 o 
  -5   9   7       63.80       66.06     20.02 o 
  -4   9   7       17.16      -38.08     38.94 o 
  -3   9   7        8.28       25.22     42.08 o 
  -2   9   7      200.29      156.82     43.62 o 
  -1   9   7       26.11       62.56     41.73 o 
   0   9   7       18.25       21.66      6.44 o 
   1   9   7        0.12      -39.02     39.02 o 
   2   9   7        0.62        1.72      1.00 o 
   3   9   7        5.60       69.12     42.05 o 
   4   9   7        0.40        0.40     39.69 o 
  -5  10   7       68.52       -7.01     43.75 o 
  -4  10   7        0.17      -44.05     44.05 o 
  -3  10   7        0.05        0.46     39.03 o 
  -2  10   7       23.84      -48.18     48.31 o 
  -1  10   7       41.01       68.58     47.28 o 
   0  10   7        1.61      -30.75     30.75 o 
 -14   0   8       10.55       54.18     37.23 o 
 -12   0   8       67.66       67.32     20.86 o 
 -10   0   8      156.70      203.13     40.50 o 
  -8   0   8      678.86      671.66     35.69 o 
  -6   0   8      577.43      651.98     35.14 o 
  -4   0   8      845.69      868.47     38.97 o 
  -2   0   8        6.18      -26.13     26.13 o 
   0   0   8      604.28      623.42     24.24 o 
   2   0   8      244.53      261.92     36.71 o 
   4   0   8       36.31       33.11     29.61 o 
   6   0   8       22.13       -4.90     28.25 o 
   8   0   8        0.08       20.17     30.03 o 
  10   0   8       15.09      -15.32     34.57 o 
 -15   1   8        1.92       19.48     46.58 o 
 -14   1   8        8.37      -26.39     61.95 o 
 -13   1   8        9.48       -3.45     24.45 o 
 -12   1   8       55.29       -4.43     86.20 o 
 -11   1   8       19.22       25.26    182.73 o 
 -10   1   8       15.95      223.85    153.95 o 
  -9   1   8        8.49       24.19     35.68 o 
  -8   1   8      658.48      671.78     31.16 o 
  -7   1   8      331.02      297.51     19.11 o 
  -6   1   8       22.28       40.14     11.86 o 
  -5   1   8       44.31       46.61     14.00 o 
  -4   1   8       18.98       -9.52     23.08 o 
  -3   1   8      372.34      418.27     26.65 o 
  -2   1   8       44.40       35.30     55.80 o 
  -1   1   8      385.28      428.99     53.30 o 
   0   1   8      273.61      303.10     30.68 o 
   1   1   8        6.93      -21.64     21.64 o 
   2   1   8      396.53      429.14     25.93 o 
   3   1   8       20.18       36.03     22.16 o 
   4   1   8        5.84        8.56    117.30 o 
   5   1   8      116.48      208.73     69.54 o 
   6   1   8      132.27      160.89     34.03 o 
   7   1   8        1.13      -37.16     54.15 o 
   8   1   8       27.46      167.08    116.92 o 
   9   1   8       22.38       -2.47     23.56 o 
  10   1   8        6.27      -25.29     25.29 o 
 -15   2   8        0.01        3.42     26.36 o 
 -14   2   8        1.23      -51.41     55.77 o 
 -13   2   8       24.89       25.42      7.90 o 
 -12   2   8       57.45      102.35     36.84 o 
 -11   2   8       19.83       -0.34     24.93 o 
 -10   2   8       13.27       31.62     67.35 o 
  -9   2   8       56.68       58.41     15.83 o 
  -8   2   8       24.92       26.62      8.78 o 
  -7   2   8       27.72       42.72     12.34 o 
  -6   2   8        5.00       93.80    134.94 o 
  -5   2   8       35.69      167.92     84.50 o 
  -4   2   8       28.38       27.00     18.55 o 
  -3   2   8       35.68       53.76     18.35 o 
  -2   2   8       25.95       66.30     40.90 o 
  -1   2   8       81.26      114.81     21.94 o 
   0   2   8       74.56       30.82     38.32 o 
   1   2   8       34.43       23.87     32.06 o 
   2   2   8       15.65      -20.20     46.69 o 
   3   2   8      246.86      237.44     34.21 o 
   4   2   8      218.74      201.43     37.45 o 
   5   2   8      292.69      295.20     24.57 o 
   6   2   8      124.88      101.95     29.21 o 
   7   2   8      100.23      112.45     31.98 o 
   8   2   8        7.19       27.54     23.20 o 
   9   2   8       13.50      -23.58     64.97 o 
  10   2   8        1.18       62.85     37.82 o 
 -15   3   8       20.82       16.69     70.88 o 
 -14   3   8        0.15       -4.53     65.08 o 
 -13   3   8      128.80       20.33     65.03 o 
 -12   3   8       18.02       17.53      5.77 o 
 -11   3   8       20.20      113.00     45.99 o 
 -10   3   8      114.81      173.06     33.92 o 
  -9   3   8       84.40       82.59     25.33 o 
  -8   3   8       38.91       69.23     30.49 o 
  -7   3   8       32.08       62.36     21.09 o 
  -6   3   8       30.39       -4.97     34.05 o 
  -5   3   8      498.02      469.56     24.06 o 
  -4   3   8      354.14      320.84     63.83 o 
  -3   3   8       25.48       20.30     21.58 o 
  -2   3   8       22.62       20.44      6.43 o 
  -1   3   8      550.55      545.21     26.01 o 
   0   3   8       13.19        2.26     24.07 o 
   1   3   8      280.60      261.09     48.94 o 
   2   3   8       16.62       22.01     20.51 o 
   3   3   8      174.07      187.61     67.84 o 
   4   3   8       58.35       53.19     13.10 o 
   5   3   8       12.80       34.36     89.35 o 
   6   3   8      372.46      371.53     28.97 o 
   7   3   8        4.53       -1.80     84.03 o 
   8   3   8        5.57       25.77     47.42 o 
   9   3   8        4.87        0.53     60.38 o 
 -14   4   8        1.82       24.87     25.97 o 
 -13   4   8       44.98       34.95     10.93 o 
 -12   4   8       88.03       87.73     44.44 o 
 -11   4   8       36.18      -48.98     66.52 o 
 -10   4   8        4.99      -28.94     38.14 o 
  -9   4   8       11.22       33.37     23.28 o 
  -8   4   8       75.93       59.98     34.95 o 
  -7   4   8      111.96      127.45     23.24 o 
  -6   4   8        1.03        3.59     37.08 o 
  -5   4   8       26.85       29.45      8.43 o 
  -4   4   8        0.54        0.01     76.36 o 
  -3   4   8      279.02      255.66     24.86 o 
  -2   4   8      123.47       63.99     47.49 o 
  -1   4   8       93.29      122.09     22.90 o 
   0   4   8       58.48       35.13     16.09 o 
   1   4   8      563.66      566.38     45.17 o 
   2   4   8        0.15      -16.78     28.22 o 
   3   4   8      122.46      115.35     64.80 o 
   4   4   8       26.29      -23.22     94.90 o 
   5   4   8       21.27        3.03     71.43 o 
   6   4   8        7.74       43.12     39.90 o 
   7   4   8        3.21       15.28     23.41 o 
   8   4   8        6.48       52.58     23.57 o 
   9   4   8        3.15       84.36     56.16 o 
 -13   5   8        8.02       11.68      3.09 o 
 -12   5   8        3.39       46.29     37.71 o 
 -11   5   8       21.67       22.38      7.04 o 
 -10   5   8        0.25      -37.61     37.61 o 
  -9   5   8      188.23      191.81     41.72 o 
  -8   5   8      113.61      121.31     30.79 o 
  -7   5   8        3.07        3.39      0.94 o 
  -6   5   8      193.45      118.54     35.41 o 
  -5   5   8       49.82       51.23     32.23 o 
  -4   5   8       99.28       99.15     30.32 o 
  -3   5   8      114.52      112.33     30.27 o 
  -2   5   8      100.39      148.23     32.22 o 
  -1   5   8      209.63      266.93     35.09 o 
   0   5   8      426.13      397.15     28.37 o 
   1   5   8        3.24       24.19     33.47 o 
   2   5   8        3.66        3.98      1.05 o 
   3   5   8      156.60      134.30     37.29 o 
   4   5   8       33.96       65.46     36.03 o 
   5   5   8        3.13      -33.12     33.12 o 
   6   5   8        2.35      -35.39     35.39 o 
   7   5   8       18.56       15.52     35.55 o 
   8   5   8        4.31       57.33     32.49 o 
 -13   6   8        1.27       -6.24     40.23 o 
 -12   6   8        2.12      -34.79     34.79 o 
 -11   6   8       56.55       47.04     38.33 o 
 -10   6   8        0.78      -34.50     34.50 o 
  -9   6   8        1.17       11.10     40.30 o 
  -8   6   8       60.89       91.59     37.21 o 
  -7   6   8        6.43        5.76      1.52 o 
  -6   6   8       51.09       82.34     37.10 o 
  -5   6   8        2.82        3.15      0.61 o 
  -4   6   8        2.04       30.08     33.65 o 
  -3   6   8       41.60       34.93     36.76 o 
  -2   6   8       40.86      -39.39     39.39 o 
  -1   6   8      116.47       40.13     37.54 o 
   0   6   8      275.63      363.27    133.62 o 
   1   6   8        7.33      -36.64     36.64 o 
   2   6   8       94.45       87.39     25.62 o 
   3   6   8       36.32       52.08     34.15 o 
   4   6   8       10.64      -21.01     36.63 o 
   5   6   8       23.15      -31.76     34.93 o 
   6   6   8       11.00      -39.12     39.12 o 
   7   6   8        2.35      -37.59     38.25 o 
 -11   7   8        3.31      -40.10     40.10 o 
 -10   7   8       56.96       97.21     39.82 o 
  -9   7   8        0.00       -5.94     36.95 o 
  -8   7   8      114.39      119.44     31.11 o 
  -7   7   8       18.72       17.06     38.42 o 
  -6   7   8       16.30       25.65      8.23 o 
  -5   7   8       57.13       60.53     34.94 o 
  -4   7   8       16.58       27.19     34.57 o 
  -3   7   8       43.94      -27.04     37.00 o 
  -2   7   8        4.77      -39.14     39.14 o 
  -1   7   8      238.23      232.05     39.74 o 
   0   7   8      215.50      265.30     43.81 o 
   1   7   8        2.91       -5.44     36.45 o 
   2   7   8        0.42        0.65     36.34 o 
   3   7   8        2.14      -37.34     37.34 o 
   4   7   8        9.16        9.51      3.02 o 
   5   7   8        4.10      -39.24     39.24 o 
   6   7   8        0.50       11.20     37.76 o 
 -10   8   8        2.05       19.46     35.95 o 
  -9   8   8        1.08       31.80     42.57 o 
  -8   8   8        0.66       31.26     38.10 o 
  -7   8   8        9.80       13.89      4.36 o 
  -6   8   8       38.29       30.28     37.62 o 
  -5   8   8        2.36        5.99     39.51 o 
  -4   8   8       13.51        5.89     39.12 o 
  -3   8   8       13.20       52.83     36.28 o 
  -2   8   8        9.68       40.89     36.58 o 
  -1   8   8       20.21       -5.85     36.28 o 
   0   8   8       12.58      -32.01     32.01 o 
   1   8   8        6.55      -39.65     39.65 o 
   2   8   8        1.78      -11.71     40.39 o 
   3   8   8        0.27      -40.29     40.29 o 
   4   8   8       14.81      -39.95     39.95 o 
   5   8   8        5.65       23.58     40.02 o 
  -8   9   8       27.12      -49.01     49.01 o 
  -7   9   8        4.64        4.85      0.93 o 
  -6   9   8        4.76      -43.40     43.40 o 
  -5   9   8       62.81      129.78     42.28 o 
  -4   9   8        3.76      -43.96     43.96 o 
  -3   9   8       32.78       -6.39     42.69 o 
  -2   9   8        8.58       44.40     41.27 o 
  -1   9   8        0.35       37.89     40.19 o 
   0   9   8       10.32      -32.54     32.54 o 
   1   9   8        0.58       75.63     37.81 o 
   2   9   8        2.94      -43.24     43.24 o 
 -15   0   9       14.46      -45.66     45.66 o 
 -13   0   9       10.32      -45.05     45.05 o 
 -11   0   9        3.68      -40.31     40.31 o 
  -9   0   9      392.26      405.48     42.43 o 
  -7   0   9        6.68       55.52     25.38 o 
  -5   0   9      364.00      401.65     31.33 o 
  -3   0   9      656.75      702.47     35.85 o 
  -1   0   9       83.33       44.86     27.77 o 
   1   0   9       40.03       18.15     30.23 o 
   3   0   9       68.07       58.67     32.80 o 
   5   0   9      885.49      915.59     48.68 o 
   7   0   9       62.06       77.63     35.02 o 
   9   0   9        7.73       36.53     39.00 o 
 -15   1   9        1.49       35.94     28.29 o 
 -14   1   9       43.42      -59.78    108.99 o 
 -13   1   9        2.09       45.21     67.74 o 
 -12   1   9       24.18       -8.13     60.92 o 
 -11   1   9       35.46       28.64     23.72 o 
 -10   1   9      333.75      378.83     68.05 o 
  -9   1   9       78.68       78.30     22.27 o 
  -8   1   9        3.20        4.14     20.45 o 
  -7   1   9        1.25       -5.72     18.42 o 
  -6   1   9      453.37      477.71    225.10 o 
  -5   1   9      384.19      366.24     21.44 o 
  -4   1   9      102.08       87.98     19.75 o 
  -3   1   9      380.65      378.66     24.05 o 
  -2   1   9       93.15      -11.07     97.52 o 
  -1   1   9       76.35      163.98     43.59 o 
   0   1   9       72.33       77.31     49.01 o 
   1   1   9      383.76      257.50     74.90 o 
   2   1   9       26.52       36.74     54.13 o 
   3   1   9       31.13       73.87     41.12 o 
   4   1   9        1.45       21.30     22.22 o 
   5   1   9      107.89      119.14     45.10 o 
   6   1   9        3.71        0.00    141.59 o 
   7   1   9      187.63      102.76     66.16 o 
   8   1   9       35.28       36.19     11.11 o 
   9   1   9       12.60      -13.57     77.10 o 
 -15   2   9       23.36       36.12     28.44 o 
 -14   2   9        0.58       21.18     83.25 o 
 -13   2   9       43.96       22.95     25.93 o 
 -12   2   9       33.53      208.66    199.86 o 
 -11   2   9      347.47      475.89     91.65 o 
 -10   2   9       67.49       96.36     24.85 o 
  -9   2   9       61.02      128.12     48.96 o 
  -8   2   9      118.52      114.94     33.09 o 
  -7   2   9       22.68       99.24     80.32 o 
  -6   2   9       44.62       48.15     12.56 o 
  -5   2   9       37.64       44.75     11.43 o 
  -4   2   9       77.59       55.19     40.00 o 
  -3   2   9        0.23      -22.23     22.23 o 
  -2   2   9       53.32       56.02     19.11 o 
  -1   2   9       15.31      -23.59     23.59 o 
   0   2   9        1.29       26.36     40.52 o 
   1   2   9       25.74       28.08     22.53 o 
   2   2   9        2.65       64.08     59.29 o 
   3   2   9       20.29        2.33     23.39 o 
   4   2   9       19.81      -25.64     78.74 o 
   5   2   9       11.30       42.37     77.22 o 
   6   2   9       73.90      121.04     57.84 o 
   7   2   9        0.00       35.30     48.05 o 
   8   2   9        1.27      -17.65     50.83 o 
   9   2   9        0.37       -8.30     53.64 o 
 -14   3   9       37.63       79.38     27.87 o 
 -13   3   9        7.23       53.29     26.15 o 
 -12   3   9       14.72       54.10     23.67 o 
 -11   3   9      193.54      201.34     69.79 o 
 -10   3   9       17.25       42.57     61.36 o 
  -9   3   9       48.87       93.53     38.91 o 
  -8   3   9      748.24      769.43     99.64 o 
  -7   3   9       63.44       76.95     20.94 o 
  -6   3   9        3.13      -21.15     21.15 o 
  -5   3   9       64.96       82.38     47.03 o 
  -4   3   9       51.24       82.12     46.88 o 
  -3   3   9      153.08      137.48     47.44 o 
  -2   3   9        1.09        1.16     21.62 o 
  -1   3   9       63.97       47.14     42.66 o 
   0   3   9      310.76      318.73     23.91 o 
   1   3   9      122.56      162.68     54.39 o 
   2   3   9       75.38      170.85     55.54 o 
   3   3   9       85.32       40.50     48.92 o 
   4   3   9       13.48       14.36      4.08 o 
   5   3   9        2.04        2.54     45.05 o 
   6   3   9        2.63      -22.98     22.98 o 
   7   3   9        1.12      -23.54     23.54 o 
   8   3   9        0.28      -24.43     24.43 o 
 -14   4   9        0.70       15.65     28.70 o 
 -13   4   9        7.81       22.94    105.69 o 
 -12   4   9        4.04      -46.42     46.42 o 
 -11   4   9       39.93        4.01     75.12 o 
 -10   4   9      145.79      289.08     74.60 o 
  -9   4   9      139.20      161.85     51.42 o 
  -8   4   9       40.16       -2.58     96.29 o 
  -7   4   9       33.95       62.23     50.27 o 
  -6   4   9       45.52      -19.53    114.42 o 
  -5   4   9       23.69       24.40      7.20 o 
  -4   4   9        0.92      -27.38     27.38 o 
  -3   4   9        2.40      -23.13     23.55 o 
  -2   4   9      142.64      111.91     23.51 o 
  -1   4   9       57.66       50.02     65.77 o 
   0   4   9        7.32       -9.30     17.45 o 
   1   4   9        7.87       24.53     22.72 o 
   2   4   9       99.81       84.34     61.74 o 
   3   4   9        0.92      -10.02     89.85 o 
   4   4   9        6.49      -35.32     35.32 o 
   5   4   9      145.69       99.95     26.43 o 
   6   4   9       16.27       -3.80     58.77 o 
   7   4   9        0.29        6.29     48.82 o 
   8   4   9        6.52      -26.55     26.55 o 
 -13   5   9        8.16       55.91     39.17 o 
 -12   5   9        0.10      -39.72     39.72 o 
 -11   5   9        2.14      -38.14     38.14 o 
 -10   5   9      135.81       89.63     34.71 o 
  -9   5   9       75.85       72.64     20.13 o 
  -8   5   9      117.63      121.48     35.52 o 
  -7   5   9       69.30       35.75     38.68 o 
  -6   5   9      151.27      161.18     40.41 o 
  -5   5   9       31.80      -24.67     36.31 o 
  -4   5   9        5.47       48.96     31.49 o 
  -3   5   9        6.72       68.46     30.14 o 
  -2   5   9       16.48       68.71     33.07 o 
  -1   5   9       22.43      -33.77     33.77 o 
   0   5   9        0.63        0.10     23.34 o 
   1   5   9      333.16      337.72     38.89 o 
   2   5   9       38.91       81.71     37.35 o 
   3   5   9        2.60        5.16     35.76 o 
   4   5   9       18.21       10.35     35.54 o 
   5   5   9        2.02      -35.29     35.29 o 
   6   5   9        0.07        0.97     31.76 o 
   7   5   9        8.09      -38.17     38.17 o 
 -12   6   9        5.96      -25.00     40.04 o 
 -11   6   9       14.47      -12.18     36.22 o 
 -10   6   9       12.51       23.61     38.75 o 
  -9   6   9       30.31       11.49     36.78 o 
  -8   6   9       27.22       56.02     34.05 o 
  -7   6   9        0.18        0.43     34.85 o 
  -6   6   9        7.35       21.48     32.73 o 
  -5   6   9       48.80      100.69     34.43 o 
  -4   6   9       12.91      -39.97     39.97 o 
  -3   6   9      539.70      538.27     43.01 o 
  -2   6   9       60.77       88.82     34.94 o 
  -1   6   9       40.53       37.93     11.91 o 
   0   6   9       12.69       14.93      4.35 o 
   1   6   9       10.91      -36.95     36.95 o 
   2   6   9       31.21        5.32     32.71 o 
   3   6   9       88.36      139.22     37.31 o 
   4   6   9        2.05      -16.14     35.80 o 
   5   6   9        4.89       59.38     32.30 o 
   6   6   9       31.47       27.06     38.03 o 
 -11   7   9        0.01      -41.95     41.95 o 
 -10   7   9        2.03       12.53     41.47 o 
  -9   7   9        0.51        0.55     37.78 o 
  -8   7   9       33.62      -29.90     40.86 o 
  -7   7   9        0.25        0.91     35.56 o 
  -6   7   9       12.03       75.02     34.71 o 
  -5   7   9       53.02      113.85     37.75 o 
  -4   7   9      117.93      146.55     37.34 o 
  -3   7   9      135.01      131.30     43.19 o 
  -2   7   9       36.87       66.96     41.02 o 
  -1   7   9       33.73       16.68     35.73 o 
   0   7   9       17.56       17.65      5.23 o 
   1   7   9       13.42      -40.97     40.97 o 
   2   7   9       10.17      -16.83     38.51 o 
   3   7   9        5.16        6.33      2.00 o 
   4   7   9        7.65      -11.27     36.23 o 
   5   7   9        0.09        0.88     35.67 o 
  -9   8   9        7.86       32.54     43.56 o 
  -8   8   9       11.58      -41.81     41.81 o 
  -7   8   9        5.37        6.29      2.00 o 
  -6   8   9        1.78        3.27      1.03 o 
  -5   8   9       32.31      -30.62     36.83 o 
  -4   8   9       11.99       12.18      3.03 o 
  -3   8   9        6.52      -42.51     42.51 o 
  -2   8   9       29.77      -17.95     40.41 o 
  -1   8   9        7.10        0.00     38.55 o 
   0   8   9        0.05      -53.73     53.73 o 
   1   8   9        2.71       -5.95     39.78 o 
   2   8   9        0.32       53.44     36.71 o 
   3   8   9        4.29       47.48     38.72 o 
  -6   9   9        1.65      -39.97     39.97 o 
  -5   9   9       34.78       -6.57     46.20 o 
  -4   9   9        2.40      -42.91     42.91 o 
  -3   9   9       21.82       -6.48     44.72 o 
  -2   9   9        8.83      -12.81     40.63 o 
  -1   9   9        0.07      -40.47     40.47 o 
   0   9   9        0.07       -7.96    111.34 o 
 -14   0  10        3.71      -47.10     47.10 o 
 -12   0  10       88.38       90.02     26.25 o 
 -10   0  10       99.34       79.31     25.03 o 
  -8   0  10      312.42      354.86     39.83 o 
  -6   0  10      153.21      164.38     33.60 o 
  -4   0  10        5.53      -25.51     28.55 o 
  -2   0  10       66.05       84.45     31.38 o 
   0   0  10       18.62        0.12     22.73 o 
   2   0  10       37.22       45.53     12.52 o 
   4   0  10       50.38       26.46     33.53 o 
   6   0  10       46.22       69.60     34.77 o 
   8   0  10       80.81       42.91     34.98 o 
 -15   1  10        1.99      -96.58    128.93 o 
 -14   1  10        0.68        0.54     33.17 o 
 -13   1  10       20.13      -21.24     28.29 o 
 -12   1  10       91.47      138.34     27.25 o 
 -11   1  10        1.13       28.57     33.49 o 
 -10   1  10      284.00      305.37     31.16 o 
  -9   1  10      885.05      943.89     42.00 o 
  -8   1  10      189.13      154.00     25.38 o 
  -7   1  10      681.36      557.00     63.01 o 
  -6   1  10      387.98      355.18     45.83 o 
  -5   1  10        0.37      -22.32     22.32 o 
  -4   1  10       65.43       45.85     36.65 o 
  -3   1  10      756.36      699.88    105.16 o 
  -2   1  10      417.62      382.28     25.34 o 
  -1   1  10       14.98       48.66     39.36 o 
   0   1  10       14.72       42.46     33.79 o 
   1   1  10        1.37      -22.74     49.20 o 
   2   1  10        0.12       42.22     83.09 o 
   3   1  10      123.78      105.74     38.40 o 
   4   1  10       86.57       77.19     20.09 o 
   5   1  10        4.39        5.25      1.29 o 
   6   1  10       14.47       62.11     26.24 o 
   7   1  10       16.35       15.91      4.13 o 
   8   1  10       35.71       79.73     86.83 o 
 -14   2  10        1.37        0.70     29.40 o 
 -13   2  10        0.37      -72.04    124.44 o 
 -12   2  10        0.01      214.43    186.10 o 
 -11   2  10       64.88      103.43     23.91 o 
 -10   2  10       13.01       14.65      4.14 o 
  -9   2  10        3.42       12.47     26.00 o 
  -8   2  10        5.45        5.57      1.22 o 
  -7   2  10       79.09       93.36     24.40 o 
  -6   2  10     1359.39     1319.86     33.01 o 
  -5   2  10        0.07      -17.72     20.89 o 
  -4   2  10        2.29      -14.24     55.75 o 
  -3   2  10       59.82       58.17     17.54 o 
  -2   2  10        2.17       -6.30     59.76 o 
  -1   2  10       30.98       23.06     68.28 o 
   0   2  10       26.23       -5.94     25.79 o 
   1   2  10       92.65      110.02     59.35 o 
   2   2  10      215.98      264.49    107.95 o 
   3   2  10        3.36      -29.08     40.81 o 
   4   2  10       57.71       62.86     23.09 o 
   5   2  10       16.82      -34.23     51.79 o 
   6   2  10       74.32      180.01     78.01 o 
   7   2  10        2.49        6.66     46.83 o 
   8   2  10        6.42       82.01     62.62 o 
 -14   3  10        1.28      -16.42     28.82 o 
 -13   3  10        1.86      -29.71     29.71 o 
 -12   3  10       11.75       62.29     86.60 o 
 -11   3  10       32.68       11.92     65.56 o 
 -10   3  10       57.62      226.15     95.36 o 
  -9   3  10      134.68      124.73     65.15 o 
  -8   3  10      109.49      131.29     35.35 o 
  -7   3  10      530.88      583.89     83.01 o 
  -6   3  10      236.24      254.78     73.78 o 
  -5   3  10       44.92       50.65     30.54 o 
  -4   3  10        1.02        3.88      1.14 o 
  -3   3  10       53.18      158.19    110.40 o 
  -2   3  10        0.01        0.76     19.53 o 
  -1   3  10       17.39       29.27     29.02 o 
   0   3  10       99.94      127.56     29.69 o 
   1   3  10      203.84      220.96     26.74 o 
   2   3  10        0.04      -12.91     23.63 o 
   3   3  10      344.08      427.55     76.31 o 
   4   3  10        6.19       46.74     38.71 o 
   5   3  10        8.77      -25.92     25.92 o 
   6   3  10       62.37      122.22     36.25 o 
   7   3  10        3.13        3.42      0.98 o 
 -14   4  10       20.46       73.76     52.56 o 
 -13   4  10       74.95      122.51     53.82 o 
 -12   4  10       54.07       47.08     64.06 o 
 -11   4  10       55.78       53.60     13.56 o 
 -10   4  10        0.36      -42.25     42.25 o 
  -9   4  10       94.89      261.51    108.56 o 
  -8   4  10        0.09      -24.68     24.68 o 
  -7   4  10       10.77      -25.63     25.63 o 
  -6   4  10        8.12      -24.79     24.79 o 
  -5   4  10      117.42      158.17     32.31 o 
  -4   4  10       50.13       62.79     59.16 o 
  -3   4  10       30.76       51.76     24.41 o 
  -2   4  10      100.04       97.07     66.91 o 
  -1   4  10      352.71      355.86     28.13 o 
   0   4  10      188.22      166.05     37.23 o 
   1   4  10       20.38      -25.81     26.08 o 
   2   4  10       53.13       12.67     38.64 o 
   3   4  10        1.00      -21.50     90.77 o 
   4   4  10       27.73       25.27      7.26 o 
   5   4  10        2.34      -35.40     60.07 o 
   6   4  10        0.47       18.98     23.74 o 
   7   4  10       14.49      -44.70     44.70 o 
 -13   5  10        2.37        3.00      0.55 o 
 -12   5  10       40.78       47.96     13.63 o 
 -11   5  10       66.37      115.28     34.96 o 
 -10   5  10        0.67        0.17     34.77 o 
  -9   5  10        6.24      -34.19     36.22 o 
  -8   5  10       72.74       33.21     39.53 o 
  -7   5  10       29.74      -36.94     36.94 o 
  -6   5  10       46.36       63.65     36.71 o 
  -5   5  10       11.60      -31.38     35.72 o 
  -4   5  10       32.52       77.93     34.57 o 
  -3   5  10        0.36      -31.09     37.59 o 
  -2   5  10      292.15      311.33     37.60 o 
  -1   5  10      344.20      317.77     42.42 o 
   0   5  10       29.12      -41.24    107.56 o 
   1   5  10      116.21      174.20     37.38 o 
   2   5  10        2.74      -31.82     36.76 o 
   3   5  10       56.25      117.05     33.63 o 
   4   5  10        0.05        0.90     31.70 o 
   5   5  10        3.84       32.06     35.23 o 
   6   5  10       13.02       37.44     35.40 o 
 -12   6  10        8.40        9.35      2.56 o 
 -11   6  10       26.45       37.93     42.42 o 
 -10   6  10        0.65      -43.04     43.17 o 
  -9   6  10       42.90       89.88     34.05 o 
  -8   6  10       10.64       81.85     36.72 o 
  -7   6  10       17.04       -5.71     35.60 o 
  -6   6  10        4.94      -39.43     39.49 o 
  -5   6  10        1.91       38.87     35.47 o 
  -4   6  10        3.68       66.05     35.66 o 
  -3   6  10       20.67        0.00     37.31 o 
  -2   6  10       17.62       65.46     32.73 o 
  -1   6  10        1.62       54.52     34.45 o 
   0   6  10       57.08       43.27     38.33 o 
   1   6  10        0.00      -21.93     34.43 o 
   2   6  10        3.17        3.06      1.00 o 
   3   6  10        6.02        6.35      2.00 o 
   4   6  10        1.43      -37.84     37.84 o 
   5   6  10        2.29      -36.26     36.26 o 
 -10   7  10       15.05      -32.29     44.21 o 
  -9   7  10        0.60       44.22     37.21 o 
  -8   7  10      128.60      126.43     39.87 o 
  -7   7  10       24.96      -24.29     38.23 o 
  -6   7  10       16.18        0.00     37.36 o 
  -5   7  10       26.60       31.87      9.47 o 
  -4   7  10        1.79       58.43     37.62 o 
  -3   7  10        0.44      -38.86     38.86 o 
  -2   7  10        2.62      -28.82     33.29 o 
  -1   7  10       12.82       80.40     35.41 o 
   0   7  10        1.98      -38.43     48.85 o 
   1   7  10        3.79        3.36      0.74 o 
   2   7  10        1.19      -11.45     35.53 o 
   3   7  10        0.02      -38.16     38.16 o 
   4   7  10       24.17       85.71     35.32 o 
  -8   8  10        5.25      -38.56     38.56 o 
  -7   8  10        0.99       38.74     38.79 o 
  -6   8  10       37.69       25.47     37.12 o 
  -5   8  10       48.90       31.43     35.13 o 
  -4   8  10       58.59       37.27     41.73 o 
  -3   8  10        7.02      -12.31     32.59 o 
  -2   8  10       25.45      103.95     39.53 o 
  -1   8  10        7.36       36.47     38.72 o 
   0   8  10        8.96      -29.06     29.06 o 
   1   8  10        3.90      -42.30     42.30 o 
   2   8  10        4.08        5.26      1.39 o 
  -3   9  10        0.83       26.26     40.76 o 
 -13   0  11       45.13       91.13     45.56 o 
 -11   0  11      344.53      345.66     54.59 o 
  -9   0  11       13.04       44.36     32.10 o 
  -7   0  11      225.32      213.21     40.24 o 
  -5   0  11     1336.72     1266.82     53.81 o 
  -3   0  11      307.11      335.28     34.35 o 
  -1   0  11        2.30       15.45     36.57 o 
   1   0  11        5.82       16.14     35.26 o 
   3   0  11      242.03      275.16     41.81 o 
   5   0  11        0.56      -22.33     35.72 o 
   7   0  11        7.45      -36.88     36.88 o 
 -14   1  11        0.13      -46.32     46.32 o 
 -13   1  11        7.43       64.19     29.35 o 
 -12   1  11       93.54      113.01     38.53 o 
 -11   1  11       14.26        7.26     57.68 o 
 -10   1  11        0.01      -22.75     26.71 o 
  -9   1  11       29.13       48.53     60.19 o 
  -8   1  11      269.37      225.99     26.86 o 
  -7   1  11      619.75      560.58     37.74 o 
  -6   1  11      504.27      440.55     86.10 o 
  -5   1  11      489.60      463.34     38.77 o 
  -4   1  11       73.61      100.26     24.85 o 
  -3   1  11        7.02       20.21     22.45 o 
  -2   1  11        2.82        3.41      1.10 o 
  -1   1  11      264.71      282.83     25.16 o 
   0   1  11       48.77       23.90     24.79 o 
   1   1  11        0.17        8.59     23.86 o 
   2   1  11       61.94       62.49     24.19 o 
   3   1  11      185.03      183.80     86.69 o 
   4   1  11       16.57        4.81     40.75 o 
   5   1  11       62.09       64.74     20.16 o 
   6   1  11        1.99      -76.10     76.10 o 
   7   1  11        0.25       22.40     57.01 o 
 -14   2  11        0.89      -41.91     52.28 o 
 -13   2  11        0.03       33.07     28.39 o 
 -12   2  11       14.13       21.44     26.60 o 
 -11   2  11       77.72       -1.83     84.54 o 
 -10   2  11        0.08       -6.67     74.87 o 
  -9   2  11       96.97       78.47     22.62 o 
  -8   2  11      160.91      160.20     25.54 o 
  -7   2  11      339.49      290.84     41.18 o 
  -6   2  11      136.73      155.42     26.10 o 
  -5   2  11       81.64       89.89     24.76 o 
  -4   2  11        0.30      -22.29     23.98 o 
  -3   2  11      101.51        7.80     62.33 o 
  -2   2  11      156.90      144.74     90.95 o 
  -1   2  11        7.65       -2.06     28.21 o 
   0   2  11      112.27      115.80     18.53 o 
   1   2  11       83.48      149.84     42.05 o 
   2   2  11      232.32      301.08    109.21 o 
   3   2  11       50.65       30.82     26.73 o 
   4   2  11        8.30      -26.80     26.80 o 
   5   2  11       70.65       68.99     20.11 o 
   6   2  11        1.39      -11.55     88.50 o 
   7   2  11       35.91       35.62     24.49 o 
 -14   3  11       20.93       33.74     44.91 o 
 -13   3  11       26.25       47.37    175.80 o 
 -12   3  11       28.21       54.58     73.12 o 
 -11   3  11        5.65       43.60     97.49 o 
 -10   3  11        8.94       12.69     35.07 o 
  -9   3  11        5.93        6.30      2.00 o 
  -8   3  11        3.90      -29.89     29.89 o 
  -7   3  11        6.25        2.19     26.31 o 
  -6   3  11      543.01      538.32     90.24 o 
  -5   3  11       27.19       40.05     66.54 o 
  -4   3  11        6.85       43.43     22.88 o 
  -3   3  11       14.93      -80.24     92.12 o 
  -2   3  11      144.93      194.75     33.29 o 
  -1   3  11      143.71      145.44     25.71 o 
   0   3  11      674.24      650.55     42.42 o 
   1   3  11      199.20      193.40     26.89 o 
   2   3  11       20.73       50.15     21.79 o 
   3   3  11       19.72       22.33     26.68 o 
   4   3  11       75.43       61.99     66.93 o 
   5   3  11        1.23      -36.91     45.42 o 
   6   3  11        1.05       46.84     23.26 o 
 -13   4  11        3.67        3.64      1.03 o 
 -12   4  11        0.00      -29.55     29.55 o 
 -11   4  11        0.20      -98.25    130.57 o 
 -10   4  11        2.98       53.71     83.91 o 
  -9   4  11      107.15       97.11     28.23 o 
  -8   4  11        2.46      -10.91     24.22 o 
  -7   4  11       32.89       44.02     24.87 o 
  -6   4  11       48.31       58.17     24.31 o 
  -5   4  11      164.85       40.78     74.50 o 
  -4   4  11      207.86      265.33     34.72 o 
  -3   4  11       58.79       86.97     26.54 o 
  -2   4  11      182.39      206.26     31.54 o 
  -1   4  11       16.35       43.96    119.72 o 
   0   4  11       53.97       27.43     18.33 o 
   1   4  11        6.36      -19.31     25.14 o 
   2   4  11        7.91       29.55     53.81 o 
   3   4  11       15.61      -29.83     29.83 o 
   4   4  11        0.96      -25.67     61.88 o 
   5   4  11       51.09       46.77     12.74 o 
   6   4  11        2.58       -8.29     56.43 o 
 -12   5  11       68.51       65.87     40.06 o 
 -11   5  11        0.01        0.17     35.10 o 
 -10   5  11       62.37       71.03     21.00 o 
  -9   5  11        2.44      -24.03     39.90 o 
  -8   5  11        0.00       52.71     35.49 o 
  -7   5  11       90.70      154.73     37.42 o 
  -6   5  11      206.75      185.81     41.10 o 
  -5   5  11        1.65       44.43     34.95 o 
  -4   5  11       32.79       22.07     38.58 o 
  -3   5  11        3.90        0.00     34.86 o 
  -2   5  11       11.56      -10.96     40.07 o 
  -1   5  11        0.89      -27.36     39.74 o 
   0   5  11        8.92       35.95     30.08 o 
   1   5  11       18.99       10.95     38.25 o 
   2   5  11        0.31      -10.97     36.03 o 
   3   5  11       24.97       -5.48     38.52 o 
   4   5  11        3.03      -32.97     32.97 o 
   5   5  11        4.45      -37.47     37.47 o 
 -11   6  11       54.27       62.60     20.10 o 
 -10   6  11       22.38       32.16     36.81 o 
  -9   6  11       23.30       23.45      7.41 o 
  -8   6  11       86.24      128.67     39.33 o 
  -7   6  11        0.08        0.02     37.40 o 
  -6   6  11        1.82        0.62     36.39 o 
  -5   6  11        7.53      -29.17     42.34 o 
  -4   6  11       58.51       17.30     40.26 o 
  -3   6  11       86.65      137.40     35.78 o 
  -2   6  11       13.05      -34.87     34.87 o 
  -1   6  11        3.21        3.71      1.01 o 
   0   6  11        2.35       47.11     24.10 o 
   1   6  11        1.81      -11.33     32.29 o 
   2   6  11        0.66      -28.26     35.37 o 
   3   6  11        7.65        9.93      3.02 o 
   4   6  11        0.48       -5.60     37.56 o 
  -9   7  11       52.57       26.26     45.21 o 
  -8   7  11        6.03        8.33      2.73 o 
  -7   7  11       16.66       14.61      4.13 o 
  -6   7  11        1.84       74.55     42.35 o 
  -5   7  11       25.45      -37.41     37.41 o 
  -4   7  11        8.11      -42.96     42.96 o 
  -3   7  11       18.34      -18.03     39.93 o 
  -2   7  11        1.88       -5.96     39.90 o 
  -1   7  11       42.96        0.00     33.96 o 
   0   7  11        1.09       -8.72     27.52 o 
   1   7  11        0.27      -41.17     41.17 o 
   2   7  11        4.20       40.96     36.67 o 
  -7   8  11        9.81       66.50     40.43 o 
  -6   8  11       15.64      -48.15     48.15 o 
  -5   8  11       22.01        0.00     47.51 o 
  -4   8  11        0.78      -12.79     41.19 o 
  -3   8  11       30.36      -47.92     47.92 o 
  -2   8  11       10.31       18.77     45.08 o 
  -1   8  11       24.23      -45.84     45.84 o 
 -14   0  12       17.02       72.86     49.04 o 
 -12   0  12       21.06       94.56     42.92 o 
 -10   0  12      229.51      202.43     46.71 o 
  -8   0  12       20.84       26.47      8.69 o 
  -6   0  12      364.08      382.50     39.00 o 
  -4   0  12      941.85      875.52     55.33 o 
  -2   0  12        0.00       -5.62     39.54 o 
   0   0  12        3.08       -7.72     49.09 o 
   2   0  12      284.35      287.21     44.96 o 
   4   0  12      197.77      208.84     42.74 o 
   6   0  12        0.55       34.77     37.54 o 
 -14   1  12        0.12        4.03     34.76 o 
 -13   1  12       53.06       58.86     32.74 o 
 -12   1  12       49.93       81.88     28.21 o 
 -11   1  12       34.51       29.55      8.90 o 
 -10   1  12        3.60        7.24      2.07 o 
  -9   1  12        4.54      -33.34     33.34 o 
  -8   1  12        0.07        5.76     26.55 o 
  -7   1  12       71.47      123.13     36.74 o 
  -6   1  12      274.26      283.66     38.70 o 
  -5   1  12       20.24      -12.73     71.11 o 
  -4   1  12      522.64      484.50     33.80 o 
  -3   1  12       67.67      124.88     52.03 o 
  -2   1  12       22.65      196.00    141.00 o 
  -1   1  12       37.52       55.68     26.07 o 
   0   1  12       19.65       -0.20     17.52 o 
   1   1  12       11.89       14.58      4.04 o 
   2   1  12      133.88      192.01     42.82 o 
   3   1  12       32.81       23.14     25.23 o 
   4   1  12        0.60      -22.78     24.91 o 
   5   1  12      101.19      104.11     25.33 o 
   6   1  12        1.86       31.17     26.10 o 
 -13   2  12        1.15       95.10     53.81 o 
 -12   2  12        1.80       -1.31    164.58 o 
 -11   2  12       11.64       16.05     28.84 o 
 -10   2  12      115.41      125.71     28.69 o 
  -9   2  12      235.64      385.71     90.33 o 
  -8   2  12      202.61      256.90     29.55 o 
  -7   2  12       23.90       92.29    116.17 o 
  -6   2  12      235.51      162.42     41.59 o 
  -5   2  12        4.33       -1.05     32.95 o 
  -4   2  12      241.39      218.36     27.19 o 
  -3   2  12      127.53       87.07     35.53 o 
  -2   2  12        1.70      -43.68     55.07 o 
  -1   2  12      506.59      465.46     29.88 o 
   0   2  12      313.19      309.01     53.86 o 
   1   2  12        2.25        7.72     95.19 o 
   2   2  12       10.18      118.60    131.83 o 
   3   2  12        1.91       20.08     47.62 o 
   4   2  12        3.98       69.50     36.39 o 
   5   2  12        0.72        0.34     30.66 o 
   6   2  12        0.65        5.85     24.76 o 
 -13   3  12        2.06       46.29     31.95 o 
 -12   3  12       15.34        3.08     30.95 o 
 -11   3  12       16.95       65.54     39.34 o 
 -10   3  12        2.23       52.32     28.35 o 
  -9   3  12        5.76       -1.98     73.05 o 
  -8   3  12        8.76       54.84     32.46 o 
  -7   3  12      214.90      178.18     34.42 o 
  -6   3  12      106.94       43.98     47.98 o 
  -5   3  12       15.26       15.33      4.97 o 
  -4   3  12        7.99      -61.26     80.49 o 
  -3   3  12       28.89       49.76     24.93 o 
  -2   3  12       30.69        3.16     99.83 o 
  -1   3  12       39.35      -17.44     27.17 o 
   0   3  12        1.83        4.97     18.51 o 
   1   3  12       13.55        5.74     44.60 o 
   2   3  12       11.06       13.97     22.60 o 
   3   3  12       15.41      -25.56     25.56 o 
   4   3  12        2.61       33.55     38.85 o 
   5   3  12       31.61      109.40     60.67 o 
 -12   4  12        9.09        9.31      2.62 o 
 -11   4  12       65.00       64.30     76.22 o 
 -10   4  12       33.52      124.15     76.92 o 
  -9   4  12       96.40       76.13     27.17 o 
  -8   4  12        0.00       21.10    154.04 o 
  -7   4  12      376.72      287.58     65.25 o 
  -6   4  12        0.35      -56.50     63.74 o 
  -5   4  12       16.30       17.55      5.28 o 
  -4   4  12        2.58      -27.06     96.55 o 
  -3   4  12        5.78      -37.64    152.49 o 
  -2   4  12       34.64       36.32     10.19 o 
  -1   4  12       16.46      109.36     53.33 o 
   0   4  12       70.64      144.76     64.56 o 
   1   4  12        2.81        3.85      1.07 o 
   2   4  12       43.99      187.25    106.18 o 
   3   4  12       21.07       20.94      6.58 o 
   4   4  12        0.97       29.05     24.51 o 
 -11   5  12       16.11       13.48     47.64 o 
 -10   5  12        7.95       45.87     38.60 o 
  -9   5  12        0.50      -19.11     40.17 o 
  -8   5  12        5.35       18.64     36.15 o 
  -7   5  12        8.18      -24.33     36.00 o 
  -6   5  12      114.55       47.82     44.16 o 
  -5   5  12       20.85       24.48      7.85 o 
  -4   5  12        7.95      -40.68     40.68 o 
  -3   5  12      204.62      162.22     42.37 o 
  -2   5  12       43.67      103.67     35.96 o 
  -1   5  12        4.47        4.24      0.93 o 
   0   5  12       31.83       32.12     37.14 o 
   1   5  12        0.35      -38.47     38.47 o 
   2   5  12       35.14      -22.74     39.52 o 
   3   5  12        8.29      -39.17     39.17 o 
 -10   6  12        4.61       -6.75     46.62 o 
  -9   6  12       18.26       19.77     45.26 o 
  -8   6  12       16.03      -25.74     40.45 o 
  -7   6  12       30.23       88.40     39.67 o 
  -6   6  12       16.89      -40.13     40.13 o 
  -5   6  12       11.59       67.29     40.27 o 
  -4   6  12       28.37      -42.11     42.11 o 
  -3   6  12        8.90      -36.30     36.30 o 
  -2   6  12       69.08       69.85     20.69 o 
  -1   6  12       39.97       23.56     38.63 o 
   0   6  12        2.12      -24.15     49.81 o 
   1   6  12        8.87      -41.20     41.20 o 
   2   6  12        1.70       11.60     39.19 o 
  -8   7  12       40.19       13.39     38.72 o 
  -7   7  12       14.79      -45.47     45.47 o 
  -6   7  12       19.38       12.93     39.02 o 
  -5   7  12        0.74      -41.12     41.12 o 
  -4   7  12       27.60       27.64      8.36 o 
  -3   7  12        1.21        0.00     45.04 o 
  -2   7  12        0.03      -41.62     41.62 o 
  -1   7  12       29.19       42.71     38.91 o 
   0   7  12        1.53       13.27     75.72 o 
 -13   0  13        0.79      -55.41     55.41 o 
 -11   0  13       24.82       99.86     49.92 o 
  -9   0  13      127.98      143.13     40.06 o 
  -7   0  13       36.17       46.60     13.81 o 
  -5   0  13        8.92      -42.15     42.15 o 
  -3   0  13      114.61      130.03     40.58 o 
  -1   0  13       12.10       62.63     40.33 o 
   1   0  13      338.12      313.34     47.52 o 
   3   0  13        2.96        3.31      0.83 o 
 -13   1  13        4.18      -17.74     40.29 o 
 -12   1  13        9.11        8.52      2.44 o 
 -11   1  13       14.21      -84.42    124.87 o 
 -10   1  13        3.18       45.59     28.91 o 
  -9   1  13       53.52      128.66    128.16 o 
  -8   1  13        8.19      -23.20     28.95 o 
  -7   1  13        7.51      -38.02     38.02 o 
  -6   1  13       88.77       62.06     65.14 o 
  -5   1  13      266.79      398.40     70.51 o 
  -4   1  13      132.39      153.68    124.61 o 
  -3   1  13        2.15       18.09     33.34 o 
  -2   1  13       35.47       29.54     87.87 o 
  -1   1  13        4.42       70.08     72.84 o 
   0   1  13       14.14       52.96     38.53 o 
   1   1  13      194.25      188.84     54.44 o 
   2   1  13       94.94      100.96     54.20 o 
   3   1  13        5.36       59.79     29.98 o 
   4   1  13       11.33       75.06     44.64 o 
 -13   2  13        0.13        7.96     35.76 o 
 -12   2  13        0.04        0.44     31.42 o 
 -11   2  13        2.82       63.60     46.55 o 
 -10   2  13       16.31        8.14     34.38 o 
  -9   2  13       89.65       59.69     29.55 o 
  -8   2  13       22.46      -28.74     29.09 o 
  -7   2  13        0.36        9.55     29.33 o 
  -6   2  13        0.20       71.61     58.29 o 
  -5   2  13        0.38      -36.32     36.32 o 
  -4   2  13        0.04      125.23     68.99 o 
  -3   2  13      277.58      305.80     39.10 o 
  -2   2  13       29.14       54.29     59.69 o 
  -1   2  13       12.15       93.95     83.37 o 
   0   2  13        2.96      -18.02     18.02 o 
   1   2  13        4.43      -56.26     56.26 o 
   2   2  13        0.56      -39.51    120.96 o 
   3   2  13       11.37       22.15     73.25 o 
   4   2  13       82.22      125.26     28.26 o 
 -12   3  13        0.46        9.82     40.43 o 
 -11   3  13       57.31       57.47     13.81 o 
 -10   3  13      156.37      191.37     28.78 o 
  -9   3  13        0.16        2.84     28.96 o 
  -8   3  13       66.67       67.86     20.72 o 
  -7   3  13       87.43       15.15     69.03 o 
  -6   3  13       21.70       78.47     64.57 o 
  -5   3  13      370.49      349.99    127.71 o 
  -4   3  13       60.80       93.02     39.18 o 
  -3   3  13       98.21      118.34     26.75 o 
  -2   3  13       17.11       18.69      5.14 o 
  -1   3  13       28.92       38.39     27.35 o 
   0   3  13       56.41       16.84     19.38 o 
   1   3  13        7.14      -24.96     55.70 o 
   2   3  13        0.09      -15.91     26.22 o 
   3   3  13        3.67       45.63     28.91 o 
   4   3  13       12.66       54.90     77.58 o 
 -11   4  13        5.37       45.02     38.95 o 
 -10   4  13        5.87      112.22     54.87 o 
  -9   4  13        1.67        3.55     30.86 o 
  -8   4  13       39.39       32.29     28.58 o 
  -7   4  13       13.83       66.23     50.74 o 
  -6   4  13       73.57      114.12     84.27 o 
  -5   4  13       10.91       11.77      3.47 o 
  -4   4  13       90.75       49.95     36.38 o 
  -3   4  13       26.34       42.79     39.17 o 
  -2   4  13        7.29       56.85     24.03 o 
  -1   4  13       64.59       53.74     77.16 o 
   0   4  13       24.70       32.13     18.95 o 
   1   4  13        4.82      -10.89     28.92 o 
   2   4  13       63.86      142.88     61.28 o 
   3   4  13        0.42       28.36     25.81 o 
 -10   5  13        8.56       76.47     42.43 o 
  -9   5  13        5.72      -42.95     42.95 o 
  -8   5  13        0.09      -19.84     43.27 o 
  -7   5  13       12.48      -40.81     40.81 o 
  -6   5  13       11.02       63.52     40.93 o 
  -5   5  13      201.05      125.13     44.90 o 
  -4   5  13        5.76       37.05     40.02 o 
  -3   5  13        0.86        0.37     36.05 o 
  -2   5  13       13.83       14.16      4.29 o 
  -1   5  13        0.00      -18.01     39.90 o 
   0   5  13        4.03       23.75     24.29 o 
   1   5  13        4.82      -35.53     38.36 o 
   2   5  13       27.46       25.31      7.20 o 
  -9   6  13        7.78        7.50      2.08 o 
  -8   6  13        0.59        6.78     42.45 o 
  -7   6  13        7.23       33.22     43.64 o 
  -6   6  13        9.50       39.15     40.77 o 
  -5   6  13       34.76       70.60     36.73 o 
  -4   6  13       15.64       37.99     41.01 o 
  -3   6  13       26.84       18.75     38.63 o 
  -2   6  13       10.25      -30.90     41.61 o 
  -1   6  13        6.79        6.12     41.14 o 
   0   6  13        0.08       27.97     84.89 o 
  -4   7  13       29.13        0.00     44.47 o 
 -12   0  14        4.41       99.40     54.06 o 
 -10   0  14       15.74       16.47     49.73 o 
  -8   0  14        0.54      -43.76     43.76 o 
  -6   0  14       35.22      -48.15     48.15 o 
  -4   0  14      165.27      195.94     45.06 o 
  -2   0  14       38.04      116.94     45.24 o 
   0   0  14       43.55       84.61     84.67 o 
   2   0  14        5.26       -6.62     40.43 o 
 -12   1  14        0.01       46.06     55.26 o 
 -11   1  14       16.34       52.52     35.59 o 
 -10   1  14        0.05       -7.42     89.84 o 
  -9   1  14       93.66      121.42     34.55 o 
  -8   1  14        3.38       18.53     76.43 o 
  -7   1  14        2.18      -38.97     38.97 o 
  -6   1  14        0.13      -38.00     38.00 o 
  -5   1  14        0.58      -10.15     31.34 o 
  -4   1  14      172.75       76.92     57.12 o 
  -3   1  14       11.16       59.20     46.61 o 
  -2   1  14        7.83      -76.18     92.42 o 
  -1   1  14        0.13        0.46     39.37 o 
   0   1  14       18.85       83.26     58.18 o 
   1   1  14        0.01      -29.36     29.36 o 
   2   1  14       31.14       90.95     76.41 o 
   3   1  14       80.09       79.85     78.57 o 
 -12   2  14        5.44       47.19     53.07 o 
 -11   2  14        3.25        4.78      1.40 o 
 -10   2  14       17.07       15.29    102.06 o 
  -9   2  14       77.68       76.38     33.29 o 
  -8   2  14        7.08       11.10     31.86 o 
  -7   2  14       29.58        5.18     29.06 o 
  -6   2  14        1.37        7.25    182.39 o 
  -5   2  14       15.23       43.85     29.56 o 
  -4   2  14       13.70       14.53      4.04 o 
  -3   2  14        4.83      -64.83     64.83 o 
  -2   2  14       50.52       14.91     64.33 o 
  -1   2  14        6.13       80.86     54.27 o 
   0   2  14       59.15       80.85     52.89 o 
   1   2  14        0.51      -40.11     46.90 o 
   2   2  14        8.75        2.27     27.14 o 
 -11   3  14        0.59       62.84     88.29 o 
 -10   3  14        0.49       13.25     48.25 o 
  -9   3  14        1.40       79.42     71.89 o 
  -8   3  14       30.23       39.72     11.99 o 
  -7   3  14      142.61      102.73     41.03 o 
  -6   3  14       14.02      -83.68     83.68 o 
  -5   3  14       27.51       39.43     65.80 o 
  -4   3  14        8.72       12.39      3.57 o 
  -3   3  14       68.13      150.23    112.28 o 
  -2   3  14       28.36       81.20    107.92 o 
  -1   3  14       20.71       10.77     72.22 o 
   0   3  14        4.82       -6.53     20.78 o 
   1   3  14        0.00      -30.68     30.68 o 
   2   3  14       13.35       14.86     25.71 o 
 -10   4  14        6.52       40.83     77.47 o 
  -9   4  14       26.27      -60.88     60.88 o 
  -8   4  14       22.66      -25.53     76.90 o 
  -7   4  14        5.64      -17.13    109.25 o 
  -6   4  14       55.09       62.01     19.25 o 
  -5   4  14        4.92       -4.70     32.89 o 
  -4   4  14        5.07     -103.53    103.53 o 
  -3   4  14       55.43       51.38     15.93 o 
  -2   4  14       22.15      -30.17     30.17 o 
  -1   4  14       15.04      -59.26     59.26 o 
   0   4  14        5.92       14.38     21.41 o 
   1   4  14       30.78       20.75     42.71 o 
  -9   5  14        2.57      -46.16     46.16 o 
  -8   5  14       27.74      -44.47     44.47 o 
  -7   5  14        0.29      -46.30     46.30 o 
  -6   5  14        7.62      -20.22     44.88 o 
  -5   5  14      121.87       53.02     44.68 o 
  -4   5  14       37.87      104.33     37.99 o 
  -3   5  14       11.09      -44.81     44.81 o 
  -2   5  14       85.01      114.22     40.36 o 
  -1   5  14       47.80      -37.57     43.44 o 
  -5   6  14        0.06      -13.44     44.14 o 
  -4   6  14        0.15      -13.21     40.24 o 
 -11   0  15        4.13        3.45      1.10 o 
  -9   0  15        4.84        3.91      1.16 o 
  -7   0  15      262.97      333.53     62.68 o 
  -5   0  15        3.78        3.93      1.06 o 
  -3   0  15       29.95       22.91     48.15 o 
  -1   0  15       52.65      -54.35     54.35 o 
   1   0  15        2.86        4.22      1.25 o 
 -11   1  15       26.52      -35.72     45.32 o 
 -10   1  15        7.56       57.04     91.41 o 
  -9   1  15        0.57        0.59     46.11 o 
  -8   1  15        5.80        9.58     35.80 o 
  -7   1  15       32.41      -47.21     47.21 o 
  -6   1  15        3.51       30.21     65.33 o 
  -5   1  15       72.77       61.67     20.03 o 
  -4   1  15        0.46        0.91     31.45 o 
  -3   1  15       14.63       37.99     31.92 o 
  -2   1  15       21.99      -27.66     39.33 o 
  -1   1  15        9.90        9.01      2.78 o 
   0   1  15        4.91       62.50     38.00 o 
   1   1  15       61.77       55.19    177.17 o 
 -10   2  15        2.81      -37.97     37.97 o 
  -9   2  15        1.60       65.78     40.26 o 
  -8   2  15        1.37      -34.52     34.52 o 
  -7   2  15        0.03      -92.19    106.29 o 
  -6   2  15       15.21      -16.86     51.86 o 
  -5   2  15       31.12       22.24     32.29 o 
  -4   2  15       25.26      -32.49     35.66 o 
  -3   2  15        0.85      -17.86     29.77 o 
  -2   2  15       61.64       56.44     55.25 o 
  -1   2  15        8.13      -30.33     30.33 o 
   0   2  15        1.40      -18.26     42.51 o 
  -9   3  15       10.50       86.34     47.05 o 
  -8   3  15        7.62        7.43     32.34 o 
  -7   3  15        0.02       55.45     33.39 o 
  -6   3  15        3.86      -26.37     32.78 o 
  -5   3  15        4.37      -53.15     53.15 o 
  -4   3  15       18.97      164.76    167.23 o 
  -3   3  15        0.02        0.07     26.86 o 
  -2   3  15       13.29       47.25     29.60 o 
  -1   3  15        2.27      -11.64     53.16 o 
   0   3  15       20.01       -4.86     28.53 o 
  -8   4  15       10.04        8.02      2.88 o 
  -7   4  15        2.11      -40.25     40.25 o 
  -6   4  15        6.22      -32.19     32.19 o 
  -5   4  15        4.52      -31.15     31.15 o 
  -4   4  15        4.65      -14.22    100.00 o 
  -3   4  15        9.93      164.22     81.13 o 
  -2   4  15       14.23       64.39     43.26 o 
  -8   0  16        1.91       19.41     57.49 o 
  -6   0  16       17.30       28.51      8.43 o 
  -4   0  16       15.24        8.62     52.79 o 
  -2   0  16        2.13       -8.18     52.83 o 
  -9   1  16       12.49       79.50     38.78 o 
  -8   1  16       39.24      -31.15     40.53 o 
  -7   1  16        1.30      -14.26     38.09 o 
  -6   1  16       14.50       87.19    101.91 o 
  -5   1  16       13.45      -24.84     35.08 o 
  -4   1  16        2.63      -10.66     34.42 o 
  -3   1  16       84.99      162.33    102.50 o 
  -2   1  16        3.26       77.68    127.08 o 
  -8   2  16        1.51       36.11    111.40 o 
  -7   2  16        3.27      -34.68     34.68 o 
  -6   2  16        3.25      -36.83     36.83 o 
  -5   2  16       18.08       64.89     35.02 o 
  -4   2  16        3.61       27.49     77.11 o 
  -3   2  16        3.79       33.55     32.46 o 
                                                 
